# Supplementary material for: Association between sports participation and resilience in school-attending students: a cross-sectional study
Source: Front Psychol. 2024 Apr 25;15:1365310. doi: 10.3389/fpsyg.2024.1365310 (PMC11081067; doi:10.3389/fpsyg.2024.1365310)
Supplement: Supplementary file 1 [file Table_1.xlsx]

## Sheet: Sheet1
Distract	Grade	SEX	nationality	age	do you have siblings	father's edu	mather's edu	living	SES	sports participation	BMI	grade total	BMI level	school	resilience level
Luohu district	Grade 5	boy	the Han nationality	12	no	High school / technical secondary school / vocational high school / technical school	Middle school and below (including junior high school)	yes	3	1-3 times per month	43.3594	primary school	obese	Anfang primary school	31
Luohu district	Grade 5	boy	the Han nationality	11	no	don't know	don't know	yes	6	3 or more times per week	30.6122	primary school	obese	Anfang primary school	35
Luohu district	Grade 5	boy	the Han nationality	11	no	don't know	don't know	yes	6	never	18.3143	primary school	normal	Anfang primary school	45
Luohu district	Grade 5	boy	the Han nationality	11	yes	High school / technical secondary school / vocational high school / technical school	High school / technical secondary school / vocational high school / technical school	yes	4	never	13.5129	primary school	normal	Anfang primary school	42
Luohu district	Grade 5	boy	the Han nationality	11	no	Middle school and below (including junior high school)	Middle school and below (including junior high school)	yes	5	1-2 times per week	10.6838	primary school	normal	Anfang primary school	29
Luohu district	Grade 5	boy	the Han nationality	10	no	High school / technical secondary school / vocational high school / technical school	High school / technical secondary school / vocational high school / technical school	yes	5	1-3 times per month	10.6667	primary school	normal	Anfang primary school	28
Luohu district	Grade 5	boy	the Han nationality	12	no	High school / technical secondary school / vocational high school / technical school	University / junior college / higher vocational college	yes	4	never	14.5682	primary school	normal	Anfang primary school	28
Luohu district	Grade 5	boy	the Han nationality	11	no	don't know	don't know	yes	4	3 or more times per week	16.6267	primary school	normal	Anfang primary school	39
Luohu district	Grade 5	boy	the Han nationality	11	no	Middle school and below (including junior high school)	Middle school and below (including junior high school)	yes	5	1-2 times per week	15.0096	primary school	normal	Anfang primary school	35
Luohu district	Grade 5	boy	the Han nationality	12	no	High school / technical secondary school / vocational high school / technical school	High school / technical secondary school / vocational high school / technical school	yes	8	never	15.5223	primary school	normal	Anfang primary school	36
Luohu district	Grade 5	boy	the Han nationality	12	yes	Middle school and below (including junior high school)	University / junior college / higher vocational college	yes	5	3 or more times per week	15.5556	primary school	normal	Anfang primary school	50
Luohu district	Grade 5	boy	the Han nationality	12	no	University / junior college / higher vocational college	University / junior college / higher vocational college	yes	7	3 or more times per week	14.4138	primary school	normal	Anfang primary school	32
Luohu district	Grade 5	boy	the Han nationality	10	no	don't know	don't know	yes	2	never	17.7515	primary school	normal	Anfang primary school	26
Luohu district	Grade 5	boy	the Han nationality	12	yes	University / junior college / higher vocational college	University / junior college / higher vocational college	no	6	never	15.0122	primary school	normal	Anfang primary school	35
Luohu district	Grade 5	boy	the Han nationality	11	no	Middle school and below (including junior high school)	Middle school and below (including junior high school)	yes	4	never	15.9788	primary school	normal	Anfang primary school	16
Luohu district	Grade 5	boy	the Han nationality	11	no	don't know	don't know	yes	5	1-2 times per week	14.9515	primary school	normal	Anfang primary school	35
Luohu district	Grade 5	boy	the Han nationality	12	no	Middle school and below (including junior high school)	Middle school and below (including junior high school)	no	4	never	14.7444	primary school	normal	Anfang primary school	31
Luohu district	Grade 5	boy	the Han nationality	12	no	High school / technical secondary school / vocational high school / technical school	Middle school and below (including junior high school)	yes	6	3 or more times per week	20.7031	primary school	normal	Anfang primary school	30
Luohu district	Grade 5	boy	the Han nationality	11	yes	High school / technical secondary school / vocational high school / technical school	High school / technical secondary school / vocational high school / technical school	yes	6	never	16.6659	primary school	normal	Anfang primary school	30
Luohu district	Grade 5	boy	the Han nationality	11	no	Middle school and below (including junior high school)	Middle school and below (including junior high school)	yes	5	1-3 times per month	17.8536	primary school	normal	Anfang primary school	30
Luohu district	Grade 5	boy	the Han nationality	10	no	don't know	don't know	yes	5	3 or more times per week	20.5457	primary school	overweight	Anfang primary school	39
Luohu district	Grade 5	boy	the Han nationality	11	no	High school / technical secondary school / vocational high school / technical school	High school / technical secondary school / vocational high school / technical school	yes	2	never	16.4366	primary school	normal	Anfang primary school	25
Luohu district	Grade 5	boy	the Han nationality	11	no	Middle school and below (including junior high school)	High school / technical secondary school / vocational high school / technical school	no	2	3 or more times per week	19.4363	primary school	normal	Anfang primary school	20
Luohu district	Grade 5	boy	the Han nationality	11	no	University / junior college / higher vocational college	University / junior college / higher vocational college	yes	5	3 or more times per week	20.0288	primary school	normal	Anfang primary school	40
Luohu district	Grade 5	boy	the Han nationality	11	no	don't know	don't know	no	3	never	23.3091	primary school	obese	Anfang primary school	29
Luohu district	Grade 5	boy	the Han nationality	11	no	High school / technical secondary school / vocational high school / technical school	High school / technical secondary school / vocational high school / technical school	yes	4	never	21.6413	primary school	overweight	Anfang primary school	46
Luohu district	Grade 5	boy	the Han nationality	11	no	University / junior college / higher vocational college	High school / technical secondary school / vocational high school / technical school	yes	6	never	31.9676	primary school	obese	Anfang primary school	32
Luohu district	Grade 5	boy	the Han nationality	11	no	University / junior college / higher vocational college	High school / technical secondary school / vocational high school / technical school	yes	5	1-2 times per week	29.903	primary school	obese	Anfang primary school	50
Luohu district	Grade 5	boy	the Han nationality	11	no	Middle school and below (including junior high school)	Middle school and below (including junior high school)	yes	6	3 or more times per week	44.8887	primary school	obese	Anfang primary school	20
Luohu district	Grade 5	boy	the Han nationality	11	no	Middle school and below (including junior high school)	Middle school and below (including junior high school)	yes	4	1-3 times per month	33.7778	primary school	obese	Anfang primary school	42
Luohu district	Grade 5	boy	the Han nationality	11	no	Middle school and below (including junior high school)	Middle school and below (including junior high school)	yes	4	never	34.9636	primary school	obese	Anfang primary school	46
Luohu district	Grade 5	boy	the Han nationality	11	yes	University / junior college / higher vocational college	University / junior college / higher vocational college	yes	5	3 or more times per week	32.8125	primary school	obese	Anfang primary school	50
Luohu district	Grade 5	boy	the Han nationality	10	no	don't know	don't know	yes	7	3 or more times per week	35.6513	primary school	obese	Anfang primary school	30
Luohu district	Grade 5	boy	Other ethnic groups	10	no	don't know	don't know	yes	5	never	41.9132	primary school	obese	Anfang primary school	30
Luohu district	Grade 5	boy	the Han nationality	11	yes	High school / technical secondary school / vocational high school / technical school	Middle school and below (including junior high school)	yes	4	never	42.2222	primary school	obese	Anfang primary school	36
Luohu district	Grade 5	boy	the Han nationality	11	no	Middle school and below (including junior high school)	High school / technical secondary school / vocational high school / technical school	yes	5	3 or more times per week	20.6227	primary school	overweight	Anfang primary school	45
Luohu district	Grade 5	boy	the Han nationality	11	no	High school / technical secondary school / vocational high school / technical school	Middle school and below (including junior high school)	yes	5	never	17.7778	primary school	normal	Anfang primary school	42
Luohu district	Grade 5	boy	the Han nationality	12	no	Middle school and below (including junior high school)	Middle school and below (including junior high school)	yes	5	3 or more times per week	18.4911	primary school	normal	Anfang primary school	50
Luohu district	Grade 5	boy	the Han nationality	11	yes	University / junior college / higher vocational college	Master's or PhD	yes	7	3 or more times per week	22.3081	primary school	overweight	Anfang primary school	50
Luohu district	Grade 5	boy	the Han nationality	11	no	University / junior college / higher vocational college	High school / technical secondary school / vocational high school / technical school	yes	5	1-3 times per month	34.6566	primary school	obese	Anfang primary school	36
Luohu district	Grade 5	girl	the Han nationality	11	no	Middle school and below (including junior high school)	Middle school and below (including junior high school)	yes	5	1-3 times per month	17.8571	primary school	normal	Anfang primary school	50
Luohu district	Grade 5	girl	the Han nationality	11	no	don't know	don't know	yes	3	1-2 times per week	24.6797	primary school	obese	Anfang primary school	16
Luohu district	Grade 5	girl	the Han nationality	11	no	High school / technical secondary school / vocational high school / technical school	High school / technical secondary school / vocational high school / technical school	yes	5	never	19.025	primary school	normal	Anfang primary school	23
Luohu district	Grade 5	girl	the Han nationality	11	no	High school / technical secondary school / vocational high school / technical school	High school / technical secondary school / vocational high school / technical school	no	8	never	12.0173	primary school	normal	Anfang primary school	26
Luohu district	Grade 5	girl	the Han nationality	12	no	don't know	don't know	yes	4	3 or more times per week	15.625	primary school	normal	Anfang primary school	50
Luohu district	Grade 5	girl	the Han nationality	11	no	University / junior college / higher vocational college	University / junior college / higher vocational college	yes	5	1-3 times per month	17.7778	primary school	normal	Anfang primary school	34
Luohu district	Grade 5	girl	the Han nationality	12	no	High school / technical secondary school / vocational high school / technical school	Middle school and below (including junior high school)	yes	7	1-3 times per month	18.7652	primary school	normal	Anfang primary school	40
Luohu district	Grade 5	girl	the Han nationality	11	no	University / junior college / higher vocational college	University / junior college / higher vocational college	yes	10	never	17.301	primary school	normal	Anfang primary school	25
Luohu district	Grade 5	girl	the Han nationality	11	no	don't know	don't know	yes	5	1-2 times per week	17.7999	primary school	normal	Anfang primary school	40
Luohu district	Grade 5	girl	the Han nationality	11	no	University / junior college / higher vocational college	University / junior college / higher vocational college	yes	5	1-2 times per week	17.7778	primary school	normal	Anfang primary school	50
Luohu district	Grade 5	girl	the Han nationality	11	no	Middle school and below (including junior high school)	Middle school and below (including junior high school)	yes	5	never	18.5493	primary school	normal	Anfang primary school	28
Luohu district	Grade 5	girl	the Han nationality	11	no	High school / technical secondary school / vocational high school / technical school	don't know	yes	4	never	16.8889	primary school	normal	Anfang primary school	42
Luohu district	Grade 5	girl	the Han nationality	11	no	don't know	don't know	yes	4	never	17.1018	primary school	normal	Anfang primary school	30
Luohu district	Grade 5	girl	the Han nationality	12	no	High school / technical secondary school / vocational high school / technical school	High school / technical secondary school / vocational high school / technical school	yes	4	1-3 times per month	16.3658	primary school	normal	Anfang primary school	38
Luohu district	Grade 5	girl	the Han nationality	11	no	High school / technical secondary school / vocational high school / technical school	University / junior college / higher vocational college	yes	3	1-3 times per month	20.1746	primary school	overweight	Anfang primary school	42
Luohu district	Grade 5	girl	the Han nationality	11	no	don't know	don't know	no	4	never	17.5981	primary school	normal	Anfang primary school	35
Luohu district	Grade 5	girl	the Han nationality	11	yes	University / junior college / higher vocational college	High school / technical secondary school / vocational high school / technical school	yes	8	never	18.1312	primary school	normal	Anfang primary school	34
Luohu district	Grade 5	girl	the Han nationality	11	no	Middle school and below (including junior high school)	Middle school and below (including junior high school)	yes	5	never	22.4766	primary school	overweight	Anfang primary school	34
Luohu district	Grade 5	girl	the Han nationality	11	no	Middle school and below (including junior high school)	Middle school and below (including junior high school)	yes	5	never	24.0344	primary school	obese	Anfang primary school	30
Luohu district	Grade 5	girl	the Han nationality	10	no	High school / technical secondary school / vocational high school / technical school	High school / technical secondary school / vocational high school / technical school	yes	4	1-3 times per month	31.0543	primary school	obese	Anfang primary school	26
Luohu district	Grade 5	girl	the Han nationality	11	no	University / junior college / higher vocational college	Middle school and below (including junior high school)	yes	4	never	23.4375	primary school	obese	Anfang primary school	34
Luohu district	Grade 5	girl	the Han nationality	11	no	Middle school and below (including junior high school)	Middle school and below (including junior high school)	yes	5	3 or more times per week	28.6706	primary school	obese	Anfang primary school	40
Luohu district	Grade 5	girl	the Han nationality	11	no	High school / technical secondary school / vocational high school / technical school	High school / technical secondary school / vocational high school / technical school	yes	8	1-2 times per week	25.8065	primary school	obese	Anfang primary school	28
Luohu district	Grade 5	girl	the Han nationality	11	no	High school / technical secondary school / vocational high school / technical school	Middle school and below (including junior high school)	yes	3	never	35.4191	primary school	obese	Anfang primary school	25
Luohu district	Grade 5	girl	the Han nationality	12	no	don't know	University / junior college / higher vocational college	yes	5	1-3 times per month	30.9156	primary school	obese	Anfang primary school	30
Luohu district	Grade 5	girl	the Han nationality	11	no	don't know	don't know	yes	5	1-3 times per month	34.1542	primary school	obese	Anfang primary school	39
Luohu district	Grade 5	girl	the Han nationality	10	no	don't know	don't know	no	2	never	24.7967	primary school	obese	Anfang primary school	25
Luohu district	Grade 5	girl	the Han nationality	11	no	University / junior college / higher vocational college	University / junior college / higher vocational college	yes	5	1-3 times per month	13.3333	primary school	normal	Anfang primary school	42
Luohu district	Grade 5	girl	the Han nationality	11	no	Middle school and below (including junior high school)	High school / technical secondary school / vocational high school / technical school	yes	6	1-2 times per week	15.1796	primary school	normal	Anfang primary school	24
Luohu district	Grade 5	girl	the Han nationality	12	yes	High school / technical secondary school / vocational high school / technical school	University / junior college / higher vocational college	yes	5	1-2 times per week	16.6659	primary school	normal	Anfang primary school	32
Luohu district	Grade 5	girl	the Han nationality	11	no	don't know	University / junior college / higher vocational college	yes	4	1-2 times per week	18.0172	primary school	normal	Anfang primary school	41
Luohu district	Grade 5	girl	the Han nationality	10	no	High school / technical secondary school / vocational high school / technical school	Middle school and below (including junior high school)	yes	3	1-3 times per month	18.115	primary school	normal	Anfang primary school	31
Luohu district	Grade 5	girl	the Han nationality	10	no	University / junior college / higher vocational college	High school / technical secondary school / vocational high school / technical school	yes	3	3 or more times per week	20.4444	primary school	overweight	Anfang primary school	40
Luohu district	Grade 5	girl	Other ethnic groups	11	no	Master's or PhD	University / junior college / higher vocational college	yes	4	never	18.6667	primary school	normal	Anfang primary school	35
Luohu district	Grade 5	girl	the Han nationality	11	no	Middle school and below (including junior high school)	Middle school and below (including junior high school)	yes	3	never	16.8789	primary school	normal	Anfang primary school	31
Luohu district	Grade 5	girl	the Han nationality	11	no	High school / technical secondary school / vocational high school / technical school	High school / technical secondary school / vocational high school / technical school	yes	5	1-3 times per month	17.7778	primary school	normal	Anfang primary school	30
Luohu district	Grade 5	girl	the Han nationality	11	no	don't know	don't know	yes	4	never	16.6597	primary school	normal	Anfang primary school	30
Luohu district	Grade 5	girl	the Han nationality	11	no	High school / technical secondary school / vocational high school / technical school	High school / technical secondary school / vocational high school / technical school	yes	5	1-2 times per week	13.9711	primary school	normal	Anfang primary school	29
Luohu district	Grade 5	girl	the Han nationality	11	no	University / junior college / higher vocational college	University / junior college / higher vocational college	yes	6	1-3 times per month	18.4911	primary school	normal	Anfang primary school	42
Luohu district	Grade 5	girl	the Han nationality	12	no	High school / technical secondary school / vocational high school / technical school	Middle school and below (including junior high school)	yes	5	never	21.6206	primary school	overweight	Anfang primary school	39
Luohu district	Grade 5	girl	the Han nationality	11	no	Middle school and below (including junior high school)	Middle school and below (including junior high school)	yes	4	1-3 times per month	12.0708	primary school	normal	Anfang primary school	26
Luohu district	Grade 5	girl	the Han nationality	11	no	Middle school and below (including junior high school)	Middle school and below (including junior high school)	yes	8	never	18.7652	primary school	normal	Anfang primary school	22
Luohu district	Grade 5	girl	the Han nationality	11	no	High school / technical secondary school / vocational high school / technical school	Middle school and below (including junior high school)	yes	4	never	16.0231	primary school	normal	Anfang primary school	31
Luohu district	Grade 6	boy	the Han nationality	12	no	High school / technical secondary school / vocational high school / technical school	High school / technical secondary school / vocational high school / technical school	yes	10	never	22.0386	primary school	overweight	Anfang primary school	26
Luohu district	Grade 6	boy	the Han nationality	12	no	High school / technical secondary school / vocational high school / technical school	Middle school and below (including junior high school)	yes	5	3 or more times per week	20.5499	primary school	normal	Anfang primary school	50
Luohu district	Grade 6	boy	the Han nationality	12	no	Middle school and below (including junior high school)	Middle school and below (including junior high school)	yes	4	never	20.7756	primary school	overweight	Anfang primary school	39
Luohu district	Grade 6	boy	the Han nationality	12	no	don't know	don't know	yes	4	3 or more times per week	17.301	primary school	normal	Anfang primary school	50
Luohu district	Grade 6	boy	the Han nationality	13	no	Middle school and below (including junior high school)	Middle school and below (including junior high school)	yes	4	never	17.7778	primary school	normal	Anfang primary school	38
Luohu district	Grade 6	boy	the Han nationality	12	yes	Middle school and below (including junior high school)	High school / technical secondary school / vocational high school / technical school	yes	3	1-2 times per week	15.4315	primary school	normal	Anfang primary school	50
Luohu district	Grade 6	boy	the Han nationality	12	no	University / junior college / higher vocational college	High school / technical secondary school / vocational high school / technical school	yes	5	1-3 times per month	21.7738	primary school	overweight	Anfang primary school	36
Luohu district	Grade 6	boy	the Han nationality	12	no	High school / technical secondary school / vocational high school / technical school	High school / technical secondary school / vocational high school / technical school	yes	8	1-2 times per week	14.9498	primary school	normal	Anfang primary school	48
Luohu district	Grade 6	boy	the Han nationality	12	no	Middle school and below (including junior high school)	Middle school and below (including junior high school)	yes	4	never	21.4844	primary school	overweight	Anfang primary school	31
Luohu district	Grade 6	boy	the Han nationality	12	yes	Middle school and below (including junior high school)	Middle school and below (including junior high school)	no	4	1-3 times per month	20.3125	primary school	normal	Anfang primary school	30
Luohu district	Grade 6	boy	the Han nationality	11	no	don't know	don't know	yes	5	never	14.7011	primary school	normal	Anfang primary school	27
Luohu district	Grade 6	boy	the Han nationality	13	no	don't know	don't know	yes	7	1-2 times per week	21.3675	primary school	normal	Anfang primary school	50
Luohu district	Grade 6	boy	the Han nationality	11	no	University / junior college / higher vocational college	University / junior college / higher vocational college	yes	5	never	20.3333	primary school	overweight	Anfang primary school	44
Luohu district	Grade 6	boy	the Han nationality	12	yes	University / junior college / higher vocational college	University / junior college / higher vocational college	yes	5	never	20.3244	primary school	normal	Anfang primary school	35
Luohu district	Grade 6	boy	the Han nationality	11	no	University / junior college / higher vocational college	High school / technical secondary school / vocational high school / technical school	yes	6	3 or more times per week	16.5289	primary school	normal	Anfang primary school	40
Luohu district	Grade 6	boy	the Han nationality	12	no	High school / technical secondary school / vocational high school / technical school	High school / technical secondary school / vocational high school / technical school	yes	3	1-3 times per month	20.7756	primary school	overweight	Anfang primary school	38
Luohu district	Grade 6	boy	the Han nationality	12	no	University / junior college / higher vocational college	High school / technical secondary school / vocational high school / technical school	yes	6	3 or more times per week	19.1327	primary school	normal	Anfang primary school	41
Luohu district	Grade 6	boy	the Han nationality	12	no	University / junior college / higher vocational college	University / junior college / higher vocational college	yes	6	1-3 times per month	21.4536	primary school	overweight	Anfang primary school	40
Luohu district	Grade 6	boy	the Han nationality	12	no	University / junior college / higher vocational college	Middle school and below (including junior high school)	no	4	never	21.4844	primary school	overweight	Anfang primary school	32
Luohu district	Grade 6	boy	the Han nationality	11	no	don't know	don't know	no	4	3 or more times per week	15.3061	primary school	normal	Anfang primary school	33
Luohu district	Grade 6	boy	the Han nationality	12	no	Master's or PhD	Master's or PhD	yes	6	1-2 times per week	16.4196	primary school	normal	Anfang primary school	30
Luohu district	Grade 6	boy	the Han nationality	12	no	Master's or PhD	Master's or PhD	yes	1	1-3 times per month	23.8895	primary school	overweight	Anfang primary school	46
Luohu district	Grade 6	boy	the Han nationality	11	no	High school / technical secondary school / vocational high school / technical school	High school / technical secondary school / vocational high school / technical school	yes	7	3 or more times per week	30.1796	primary school	obese	Anfang primary school	40
Luohu district	Grade 6	boy	the Han nationality	12	no	Middle school and below (including junior high school)	High school / technical secondary school / vocational high school / technical school	yes	5	never	30.1796	primary school	obese	Anfang primary school	30
Luohu district	Grade 6	boy	the Han nationality	12	no	Middle school and below (including junior high school)	High school / technical secondary school / vocational high school / technical school	yes	3	3 or more times per week	36.8889	primary school	obese	Anfang primary school	11
Luohu district	Grade 6	boy	the Han nationality	12	no	University / junior college / higher vocational college	University / junior college / higher vocational college	yes	5	never	26.8962	primary school	obese	Anfang primary school	41
Luohu district	Grade 6	boy	the Han nationality	13	no	Master's or PhD	Master's or PhD	yes	10	3 or more times per week	26.635	primary school	obese	Anfang primary school	50
Luohu district	Grade 6	boy	the Han nationality	12	no	don't know	don't know	yes	7	1-3 times per month	27.6817	primary school	obese	Anfang primary school	31
Luohu district	Grade 6	boy	the Han nationality	12	no	don't know	don't know	yes	2	never	25.9516	primary school	obese	Anfang primary school	36
Luohu district	Grade 6	boy	the Han nationality	12	no	High school / technical secondary school / vocational high school / technical school	High school / technical secondary school / vocational high school / technical school	yes	4	1-3 times per month	24.6914	primary school	obese	Anfang primary school	30
Luohu district	Grade 6	boy	the Han nationality	12	no	don't know	don't know	no	5	never	36.1069	primary school	obese	Anfang primary school	45
Luohu district	Grade 6	boy	the Han nationality	14	no	don't know	don't know	yes	10	1-3 times per month	31.1873	primary school	obese	Anfang primary school	36
Luohu district	Grade 6	boy	the Han nationality	14	no	Middle school and below (including junior high school)	Middle school and below (including junior high school)	no	5	never	32.0513	primary school	obese	Anfang primary school	20
Luohu district	Grade 6	boy	the Han nationality	12	no	High school / technical secondary school / vocational high school / technical school	High school / technical secondary school / vocational high school / technical school	yes	2	never	15.5896	primary school	normal	Anfang primary school	29
Luohu district	Grade 6	boy	the Han nationality	12	no	don't know	don't know	yes	5	never	15.625	primary school	normal	Anfang primary school	35
Luohu district	Grade 6	boy	the Han nationality	11	yes	Middle school and below (including junior high school)	Middle school and below (including junior high school)	yes	4	1-2 times per week	19.025	primary school	normal	Anfang primary school	10
Luohu district	Grade 6	boy	the Han nationality	12	no	University / junior college / higher vocational college	University / junior college / higher vocational college	yes	10	3 or more times per week	17.7778	primary school	normal	Anfang primary school	10
Luohu district	Grade 6	boy	the Han nationality	12	no	don't know	don't know	yes	8	3 or more times per week	17.1468	primary school	normal	Anfang primary school	43
Luohu district	Grade 6	boy	Other ethnic groups	11	no	Middle school and below (including junior high school)	Middle school and below (including junior high school)	yes	3	1-2 times per week	18.2615	primary school	normal	Anfang primary school	30
Luohu district	Grade 6	boy	the Han nationality	12	no	don't know	don't know	yes	6	1-3 times per month	17.7999	primary school	normal	Anfang primary school	15
Luohu district	Grade 6	boy	the Han nationality	12	no	University / junior college / higher vocational college	High school / technical secondary school / vocational high school / technical school	yes	10	never	19.5717	primary school	normal	Anfang primary school	50
Luohu district	Grade 6	boy	the Han nationality	12	no	don't know	don't know	yes	5	never	20.5693	primary school	normal	Anfang primary school	45
Luohu district	Grade 6	boy	the Han nationality	12	no	High school / technical secondary school / vocational high school / technical school	Middle school and below (including junior high school)	yes	10	1-2 times per week	18.4265	primary school	normal	Anfang primary school	32
Luohu district	Grade 6	boy	the Han nationality	13	yes	University / junior college / higher vocational college	High school / technical secondary school / vocational high school / technical school	yes	6	1-3 times per month	23.74	primary school	overweight	Anfang primary school	22
Luohu district	Grade 6	boy	the Han nationality	12	no	Middle school and below (including junior high school)	Middle school and below (including junior high school)	no	4	never	23.4375	primary school	overweight	Anfang primary school	39
Luohu district	Grade 6	boy	the Han nationality	12	no	Master's or PhD	University / junior college / higher vocational college	yes	10	1-2 times per week	23.8751	primary school	overweight	Anfang primary school	50
Luohu district	Grade 6	boy	the Han nationality	11	no	Middle school and below (including junior high school)	Middle school and below (including junior high school)	yes	2	never	44.4274	primary school	obese	Anfang primary school	30
Luohu district	Grade 6	boy	the Han nationality	12	no	Middle school and below (including junior high school)	Middle school and below (including junior high school)	yes	5	3 or more times per week	19.3625	primary school	normal	Anfang primary school	42
Luohu district	Grade 6	boy	the Han nationality	12	no	Master's or PhD	University / junior college / higher vocational college	yes	6	1-3 times per month	15.3502	primary school	normal	Anfang primary school	30
Luohu district	Grade 6	boy	the Han nationality	12	no	Middle school and below (including junior high school)	don't know	yes	3	3 or more times per week	40.9753	primary school	obese	Anfang primary school	36
Luohu district	Grade 6	boy	the Han nationality	12	no	Middle school and below (including junior high school)	Middle school and below (including junior high school)	yes	5	1-2 times per week	37.2791	primary school	obese	Anfang primary school	38
Luohu district	Grade 6	girl	the Han nationality	13	no	University / junior college / higher vocational college	High school / technical secondary school / vocational high school / technical school	yes	3	3 or more times per week	12.8558	primary school	normal	Anfang primary school	36
Luohu district	Grade 6	girl	the Han nationality	12	no	don't know	don't know	yes	5	3 or more times per week	13.8831	primary school	normal	Anfang primary school	27
Luohu district	Grade 6	girl	the Han nationality	12	no	University / junior college / higher vocational college	Master's or PhD	yes	8	never	12.8156	primary school	normal	Anfang primary school	23
Luohu district	Grade 6	girl	the Han nationality	12	yes	University / junior college / higher vocational college	University / junior college / higher vocational college	yes	7	1-2 times per week	20.8117	primary school	overweight	Anfang primary school	49
Luohu district	Grade 6	girl	the Han nationality	13	no	Middle school and below (including junior high school)	Middle school and below (including junior high school)	yes	5	1-2 times per week	20.0796	primary school	normal	Anfang primary school	50
Luohu district	Grade 6	girl	the Han nationality	11	no	don't know	don't know	yes	5	3 or more times per week	15.2714	primary school	normal	Anfang primary school	38
Luohu district	Grade 6	girl	the Han nationality	13	no	High school / technical secondary school / vocational high school / technical school	University / junior college / higher vocational college	no	5	1-2 times per week	19.0443	primary school	normal	Anfang primary school	30
Luohu district	Grade 6	girl	the Han nationality	12	no	High school / technical secondary school / vocational high school / technical school	Middle school and below (including junior high school)	yes	5	never	16.3966	primary school	normal	Anfang primary school	50
Luohu district	Grade 6	girl	the Han nationality	13	no	Master's or PhD	University / junior college / higher vocational college	yes	5	1-2 times per week	17.6309	primary school	normal	Anfang primary school	25
Luohu district	Grade 6	girl	Other ethnic groups	12	yes	Master's or PhD	Master's or PhD	yes	7	1-2 times per week	14.758	primary school	normal	Anfang primary school	50
Luohu district	Grade 6	girl	the Han nationality	13	no	High school / technical secondary school / vocational high school / technical school	High school / technical secondary school / vocational high school / technical school	yes	3	3 or more times per week	17.898	primary school	normal	Anfang primary school	39
Luohu district	Grade 6	girl	the Han nationality	12	no	High school / technical secondary school / vocational high school / technical school	University / junior college / higher vocational college	yes	5	1-2 times per week	15.7342	primary school	normal	Anfang primary school	38
Luohu district	Grade 6	girl	the Han nationality	12	no	Middle school and below (including junior high school)	Middle school and below (including junior high school)	yes	6	1-2 times per week	17.0392	primary school	normal	Anfang primary school	25
Luohu district	Grade 6	girl	the Han nationality	11	no	University / junior college / higher vocational college	High school / technical secondary school / vocational high school / technical school	yes	5	3 or more times per week	18.5108	primary school	normal	Anfang primary school	30
Luohu district	Grade 6	girl	the Han nationality	12	no	Middle school and below (including junior high school)	Middle school and below (including junior high school)	yes	3	never	15.22	primary school	normal	Anfang primary school	32
Luohu district	Grade 6	girl	the Han nationality	13	no	don't know	don't know	yes	5	never	19.1953	primary school	normal	Anfang primary school	26
Luohu district	Grade 6	girl	the Han nationality	13	no	Middle school and below (including junior high school)	Middle school and below (including junior high school)	yes	5	1-2 times per week	15.5556	primary school	normal	Anfang primary school	33
Luohu district	Grade 6	girl	the Han nationality	12	no	don't know	don't know	no	5	1-2 times per week	17.9687	primary school	normal	Anfang primary school	26
Luohu district	Grade 6	girl	the Han nationality	12	no	don't know	don't know	yes	10	never	14.4208	primary school	normal	Anfang primary school	22
Luohu district	Grade 6	girl	the Han nationality	12	no	Middle school and below (including junior high school)	Middle school and below (including junior high school)	yes	5	3 or more times per week	14.4531	primary school	normal	Anfang primary school	26
Luohu district	Grade 6	girl	the Han nationality	12	no	High school / technical secondary school / vocational high school / technical school	High school / technical secondary school / vocational high school / technical school	yes	3	never	17.7778	primary school	normal	Anfang primary school	26
Luohu district	Grade 6	girl	the Han nationality	12	no	don't know	don't know	yes	6	1-2 times per week	31.6443	primary school	obese	Anfang primary school	34
Luohu district	Grade 6	girl	the Han nationality	11	no	don't know	don't know	no	2	1-2 times per week	35.796	primary school	obese	Anfang primary school	20
Luohu district	Grade 6	girl	the Han nationality	12	no	High school / technical secondary school / vocational high school / technical school	University / junior college / higher vocational college	yes	6	3 or more times per week	29.2421	primary school	obese	Anfang primary school	20
Luohu district	Grade 6	girl	the Han nationality	12	no	High school / technical secondary school / vocational high school / technical school	University / junior college / higher vocational college	yes	3	3 or more times per week	29.3199	primary school	obese	Anfang primary school	28
Luohu district	Grade 6	girl	the Han nationality	12	no	High school / technical secondary school / vocational high school / technical school	High school / technical secondary school / vocational high school / technical school	yes	8	never	31.6443	primary school	obese	Anfang primary school	30
Luohu district	Grade 6	girl	the Han nationality	12	no	High school / technical secondary school / vocational high school / technical school	Middle school and below (including junior high school)	yes	5	never	23.8054	primary school	overweight	Anfang primary school	30
Luohu district	Grade 6	girl	the Han nationality	12	no	don't know	don't know	yes	5	1-3 times per month	31.139	primary school	obese	Anfang primary school	26
Luohu district	Grade 6	girl	the Han nationality	11	yes	High school / technical secondary school / vocational high school / technical school	High school / technical secondary school / vocational high school / technical school	yes	5	never	37.1656	primary school	obese	Anfang primary school	30
Luohu district	Grade 6	girl	the Han nationality	13	no	High school / technical secondary school / vocational high school / technical school	High school / technical secondary school / vocational high school / technical school	yes	5	3 or more times per week	24.974	primary school	obese	Anfang primary school	24
Luohu district	Grade 6	girl	the Han nationality	13	no	don't know	don't know	yes	5	1-3 times per month	19.1111	primary school	normal	Anfang primary school	30
Luohu district	Grade 6	girl	the Han nationality	11	no	University / junior college / higher vocational college	High school / technical secondary school / vocational high school / technical school	yes	5	1-3 times per month	15.625	primary school	normal	Anfang primary school	35
Luohu district	Grade 6	girl	the Han nationality	12	yes	University / junior college / higher vocational college	University / junior college / higher vocational college	yes	6	3 or more times per week	17.0874	primary school	normal	Anfang primary school	40
Luohu district	Grade 6	girl	the Han nationality	12	no	University / junior college / higher vocational college	High school / technical secondary school / vocational high school / technical school	yes	6	1-2 times per week	16.2331	primary school	normal	Anfang primary school	38
Luohu district	Grade 6	girl	the Han nationality	12	no	University / junior college / higher vocational college	University / junior college / higher vocational college	yes	5	3 or more times per week	19.7777	primary school	normal	Anfang primary school	44
Luohu district	Grade 6	girl	the Han nationality	12	no	Middle school and below (including junior high school)	Middle school and below (including junior high school)	yes	4	3 or more times per week	16.197	primary school	normal	Anfang primary school	50
Luohu district	Grade 6	girl	the Han nationality	12	no	High school / technical secondary school / vocational high school / technical school	High school / technical secondary school / vocational high school / technical school	yes	5	never	17.5668	primary school	normal	Anfang primary school	29
Luohu district	Grade 6	girl	the Han nationality	12	no	Middle school and below (including junior high school)	Middle school and below (including junior high school)	yes	4	never	18.0802	primary school	normal	Anfang primary school	40
Luohu district	Grade 6	girl	the Han nationality	12	no	Middle school and below (including junior high school)	University / junior college / higher vocational college	yes	5	never	17.898	primary school	normal	Anfang primary school	33
Luohu district	Grade 6	girl	the Han nationality	11	no	University / junior college / higher vocational college	University / junior college / higher vocational college	no	7	never	17.4818	primary school	normal	Anfang primary school	50
Luohu district	Grade 6	girl	the Han nationality	12	no	University / junior college / higher vocational college	University / junior college / higher vocational college	yes	4	3 or more times per week	21.0517	primary school	overweight	Anfang primary school	50
Luohu district	Grade 6	girl	the Han nationality	11	yes	High school / technical secondary school / vocational high school / technical school	Middle school and below (including junior high school)	yes	4	never	21.3675	primary school	overweight	Anfang primary school	29
Luohu district	Grade 6	girl	the Han nationality	13	no	don't know	don't know	yes	3	never	21.2306	primary school	normal	Anfang primary school	44
Luohu district	Grade 6	girl	the Han nationality	12	no	don't know	don't know	yes	5	1-3 times per month	27.6787	primary school	obese	Anfang primary school	30
Luohu district	Grade 6	girl	the Han nationality	12	no	High school / technical secondary school / vocational high school / technical school	Middle school and below (including junior high school)	yes	6	1-3 times per month	16.6493	primary school	normal	Anfang primary school	25
Luohu district	Grade 6	girl	the Han nationality	12	no	Middle school and below (including junior high school)	Middle school and below (including junior high school)	yes	7	1-2 times per week	22.6562	primary school	overweight	Anfang primary school	43
Luohu district	Grade 6	girl	the Han nationality	13	no	University / junior college / higher vocational college	University / junior college / higher vocational college	yes	6	1-2 times per week	33.2986	primary school	obese	Anfang primary school	18
Luohu district	Grade 6	girl	the Han nationality	13	no	Middle school and below (including junior high school)	Middle school and below (including junior high school)	yes	4	1-2 times per week	21.3333	primary school	normal	Anfang primary school	31
Luohu district	Grade 5	boy	the Han nationality	12	no	Middle school and below (including junior high school)	Middle school and below (including junior high school)	yes	4	never	17.3604	primary school	normal	Baicaoyuanprimary school	38
Luohu district	Grade 5	boy	the Han nationality	11	no	Middle school and below (including junior high school)	Middle school and below (including junior high school)	yes	4	never	16.2155	primary school	normal	Baicaoyuanprimary school	27
Luohu district	Grade 5	boy	the Han nationality	12	no	Middle school and below (including junior high school)	Middle school and below (including junior high school)	yes	3	never	19.313	primary school	normal	Baicaoyuanprimary school	45
Luohu district	Grade 5	boy	the Han nationality	11	yes	University / junior college / higher vocational college	don't know	yes	4	never	42.9687	primary school	obese	Baicaoyuanprimary school	35
Luohu district	Grade 5	boy	the Han nationality	11	yes	University / junior college / higher vocational college	University / junior college / higher vocational college	yes	7	3 or more times per week	13.6719	primary school	normal	Baicaoyuanprimary school	50
Luohu district	Grade 5	boy	the Han nationality	11	no	University / junior college / higher vocational college	University / junior college / higher vocational college	yes	10	3 or more times per week	12.487	primary school	normal	Baicaoyuanprimary school	46
Luohu district	Grade 5	boy	the Han nationality	12	no	University / junior college / higher vocational college	Middle school and below (including junior high school)	yes	3	3 or more times per week	13.3195	primary school	normal	Baicaoyuanprimary school	24
Luohu district	Grade 5	boy	the Han nationality	11	no	don't know	don't know	no	3	3 or more times per week	14.1519	primary school	normal	Baicaoyuanprimary school	41
Luohu district	Grade 5	boy	the Han nationality	11	no	High school / technical secondary school / vocational high school / technical school	High school / technical secondary school / vocational high school / technical school	yes	5	3 or more times per week	13.8526	primary school	normal	Baicaoyuanprimary school	48
Luohu district	Grade 5	boy	the Han nationality	12	no	don't know	don't know	yes	4	never	13.6048	primary school	normal	Baicaoyuanprimary school	10
Luohu district	Grade 5	boy	the Han nationality	12	no	High school / technical secondary school / vocational high school / technical school	University / junior college / higher vocational college	yes	8	never	14.2687	primary school	normal	Baicaoyuanprimary school	49
Luohu district	Grade 5	boy	the Han nationality	12	no	University / junior college / higher vocational college	Middle school and below (including junior high school)	yes	4	3 or more times per week	13.0208	primary school	normal	Baicaoyuanprimary school	35
Luohu district	Grade 5	boy	the Han nationality	11	no	Middle school and below (including junior high school)	Middle school and below (including junior high school)	yes	4	never	17.7778	primary school	normal	Baicaoyuanprimary school	35
Luohu district	Grade 5	boy	the Han nationality	10	yes	Middle school and below (including junior high school)	Middle school and below (including junior high school)	yes	3	3 or more times per week	18.115	primary school	normal	Baicaoyuanprimary school	28
Luohu district	Grade 5	boy	the Han nationality	11	no	Middle school and below (including junior high school)	Middle school and below (including junior high school)	yes	3	never	18.5108	primary school	normal	Baicaoyuanprimary school	46
Luohu district	Grade 5	boy	the Han nationality	11	no	don't know	don't know	yes	3	1-2 times per week	15.22	primary school	normal	Baicaoyuanprimary school	29
Luohu district	Grade 5	boy	the Han nationality	11	no	University / junior college / higher vocational college	Middle school and below (including junior high school)	yes	5	never	16	primary school	normal	Baicaoyuanprimary school	32
Luohu district	Grade 5	boy	the Han nationality	11	no	High school / technical secondary school / vocational high school / technical school	University / junior college / higher vocational college	yes	5	1-3 times per month	19.7777	primary school	normal	Baicaoyuanprimary school	40
Luohu district	Grade 5	boy	the Han nationality	11	no	don't know	don't know	yes	6	never	17.8571	primary school	normal	Baicaoyuanprimary school	30
Luohu district	Grade 5	boy	the Han nationality	11	no	High school / technical secondary school / vocational high school / technical school	High school / technical secondary school / vocational high school / technical school	no	5	never	15.8699	primary school	normal	Baicaoyuanprimary school	19
Luohu district	Grade 5	boy	the Han nationality	11	no	Middle school and below (including junior high school)	High school / technical secondary school / vocational high school / technical school	yes	7	1-2 times per week	19.3414	primary school	normal	Baicaoyuanprimary school	34
Luohu district	Grade 5	boy	the Han nationality	11	yes	High school / technical secondary school / vocational high school / technical school	High school / technical secondary school / vocational high school / technical school	yes	5	never	20	primary school	normal	Baicaoyuanprimary school	50
Luohu district	Grade 5	boy	the Han nationality	13	no	don't know	don't know	yes	6	3 or more times per week	16.4354	primary school	normal	Baicaoyuanprimary school	30
Luohu district	Grade 5	boy	the Han nationality	11	no	don't know	don't know	yes	6	never	16.8802	primary school	normal	Baicaoyuanprimary school	40
Luohu district	Grade 5	boy	the Han nationality	12	no	Middle school and below (including junior high school)	don't know	yes	2	never	16.4062	primary school	normal	Baicaoyuanprimary school	21
Luohu district	Grade 5	boy	the Han nationality	12	no	Middle school and below (including junior high school)	Middle school and below (including junior high school)	yes	4	3 or more times per week	14.7929	primary school	normal	Baicaoyuanprimary school	44
Luohu district	Grade 5	boy	the Han nationality	11	no	Middle school and below (including junior high school)	Middle school and below (including junior high school)	yes	5	1-2 times per week	19.4771	primary school	normal	Baicaoyuanprimary school	10
Luohu district	Grade 5	boy	the Han nationality	12	no	University / junior college / higher vocational college	Middle school and below (including junior high school)	yes	5	never	17.3577	primary school	normal	Baicaoyuanprimary school	30
Luohu district	Grade 5	boy	the Han nationality	12	no	Middle school and below (including junior high school)	Middle school and below (including junior high school)	yes	6	1-3 times per month	17.7778	primary school	normal	Baicaoyuanprimary school	36
Luohu district	Grade 5	boy	the Han nationality	11	no	High school / technical secondary school / vocational high school / technical school	High school / technical secondary school / vocational high school / technical school	yes	2	never	16.6468	primary school	normal	Baicaoyuanprimary school	28
Luohu district	Grade 5	boy	the Han nationality	12	no	High school / technical secondary school / vocational high school / technical school	High school / technical secondary school / vocational high school / technical school	yes	6	3 or more times per week	21.0828	primary school	overweight	Baicaoyuanprimary school	18
Luohu district	Grade 5	boy	the Han nationality	11	no	Middle school and below (including junior high school)	Middle school and below (including junior high school)	yes	4	1-2 times per week	16.4474	primary school	normal	Baicaoyuanprimary school	37
Luohu district	Grade 5	boy	Other ethnic groups	12	yes	High school / technical secondary school / vocational high school / technical school	High school / technical secondary school / vocational high school / technical school	yes	6	3 or more times per week	15.5709	primary school	normal	Baicaoyuanprimary school	34
Luohu district	Grade 5	boy	the Han nationality	13	no	Middle school and below (including junior high school)	Middle school and below (including junior high school)	yes	4	never	16.6468	primary school	normal	Baicaoyuanprimary school	16
Luohu district	Grade 5	boy	the Han nationality	11	no	University / junior college / higher vocational college	Middle school and below (including junior high school)	yes	8	never	16.4474	primary school	normal	Baicaoyuanprimary school	45
Luohu district	Grade 5	boy	the Han nationality	11	no	Middle school and below (including junior high school)	Middle school and below (including junior high school)	yes	6	3 or more times per week	18.5493	primary school	normal	Baicaoyuanprimary school	37
Luohu district	Grade 5	boy	the Han nationality	10	no	Master's or PhD	Master's or PhD	no	10	3 or more times per week	17.7778	primary school	normal	Baicaoyuanprimary school	50
Luohu district	Grade 5	boy	the Han nationality	11	no	don't know	High school / technical secondary school / vocational high school / technical school	no	2	never	15.3146	primary school	normal	Baicaoyuanprimary school	27
Luohu district	Grade 5	boy	the Han nationality	11	no	High school / technical secondary school / vocational high school / technical school	University / junior college / higher vocational college	yes	5	1-2 times per week	19.4771	primary school	normal	Baicaoyuanprimary school	44
Luohu district	Grade 5	boy	the Han nationality	12	no	High school / technical secondary school / vocational high school / technical school	Middle school and below (including junior high school)	yes	4	1-3 times per month	20	primary school	normal	Baicaoyuanprimary school	44
Luohu district	Grade 5	boy	the Han nationality	11	no	University / junior college / higher vocational college	University / junior college / higher vocational college	yes	6	1-3 times per month	15.4006	primary school	normal	Baicaoyuanprimary school	46
Luohu district	Grade 5	boy	the Han nationality	12	no	don't know	don't know	yes	6	never	15.7651	primary school	normal	Baicaoyuanprimary school	27
Luohu district	Grade 5	boy	the Han nationality	12	no	don't know	don't know	yes	6	1-3 times per month	17.7515	primary school	normal	Baicaoyuanprimary school	38
Luohu district	Grade 5	boy	the Han nationality	11	no	High school / technical secondary school / vocational high school / technical school	High school / technical secondary school / vocational high school / technical school	yes	4	never	19.1111	primary school	normal	Baicaoyuanprimary school	32
Luohu district	Grade 5	boy	the Han nationality	11	yes	University / junior college / higher vocational college	University / junior college / higher vocational college	yes	3	never	17.5781	primary school	normal	Baicaoyuanprimary school	18
Luohu district	Grade 5	boy	the Han nationality	10	no	High school / technical secondary school / vocational high school / technical school	University / junior college / higher vocational college	yes	3	never	19.025	primary school	normal	Baicaoyuanprimary school	39
Luohu district	Grade 5	boy	the Han nationality	11	no	University / junior college / higher vocational college	High school / technical secondary school / vocational high school / technical school	yes	6	never	23.0112	primary school	overweight	Baicaoyuanprimary school	46
Luohu district	Grade 5	boy	the Han nationality	10	yes	Middle school and below (including junior high school)	Middle school and below (including junior high school)	yes	3	never	23.7812	primary school	obese	Baicaoyuanprimary school	50
Luohu district	Grade 5	boy	the Han nationality	11	no	Middle school and below (including junior high school)	Middle school and below (including junior high school)	yes	5	never	21.9289	primary school	overweight	Baicaoyuanprimary school	29
Luohu district	Grade 5	boy	the Han nationality	12	no	High school / technical secondary school / vocational high school / technical school	High school / technical secondary school / vocational high school / technical school	yes	9	1-3 times per month	22.3214	primary school	overweight	Baicaoyuanprimary school	38
Luohu district	Grade 5	boy	the Han nationality	11	no	High school / technical secondary school / vocational high school / technical school	High school / technical secondary school / vocational high school / technical school	yes	4	1-3 times per month	26.3702	primary school	obese	Baicaoyuanprimary school	39
Luohu district	Grade 5	boy	the Han nationality	10	no	don't know	don't know	yes	5	never	40.4281	primary school	obese	Baicaoyuanprimary school	50
Luohu district	Grade 5	boy	the Han nationality	11	no	High school / technical secondary school / vocational high school / technical school	High school / technical secondary school / vocational high school / technical school	yes	5	1-2 times per week	34.9975	primary school	obese	Baicaoyuanprimary school	26
Luohu district	Grade 5	boy	Other ethnic groups	12	no	Middle school and below (including junior high school)	Middle school and below (including junior high school)	no	3	1-3 times per month	28.9062	primary school	obese	Baicaoyuanprimary school	47
Luohu district	Grade 5	boy	the Han nationality	12	no	Middle school and below (including junior high school)	Middle school and below (including junior high school)	yes	4	never	24.6914	primary school	obese	Baicaoyuanprimary school	42
Luohu district	Grade 5	boy	the Han nationality	12	no	Middle school and below (including junior high school)	Middle school and below (including junior high school)	yes	3	never	37.1652	primary school	obese	Baicaoyuanprimary school	40
Luohu district	Grade 5	boy	the Han nationality	11	no	Middle school and below (including junior high school)	Middle school and below (including junior high school)	yes	5	1-3 times per month	44.4444	primary school	obese	Baicaoyuanprimary school	30
Luohu district	Grade 5	boy	the Han nationality	11	no	Middle school and below (including junior high school)	High school / technical secondary school / vocational high school / technical school	yes	5	never	24.4561	primary school	obese	Baicaoyuanprimary school	39
Luohu district	Grade 5	boy	the Han nationality	10	no	Middle school and below (including junior high school)	Middle school and below (including junior high school)	yes	7	1-3 times per month	31.9527	primary school	obese	Baicaoyuanprimary school	43
Luohu district	Grade 5	boy	the Han nationality	10	yes	University / junior college / higher vocational college	University / junior college / higher vocational college	yes	9	never	33.3333	primary school	obese	Baicaoyuanprimary school	40
Luohu district	Grade 5	boy	the Han nationality	11	no	Middle school and below (including junior high school)	Middle school and below (including junior high school)	yes	4	1-3 times per month	31.7864	primary school	obese	Baicaoyuanprimary school	43
Luohu district	Grade 5	boy	the Han nationality	11	no	don't know	University / junior college / higher vocational college	yes	5	3 or more times per week	27.4406	primary school	obese	Baicaoyuanprimary school	50
Luohu district	Grade 5	boy	the Han nationality	11	no	University / junior college / higher vocational college	Middle school and below (including junior high school)	yes	4	never	16.6597	primary school	normal	Baicaoyuanprimary school	29
Luohu district	Grade 5	boy	the Han nationality	11	no	don't know	University / junior college / higher vocational college	yes	3	never	16.4609	primary school	normal	Baicaoyuanprimary school	35
Luohu district	Grade 5	boy	the Han nationality	11	no	University / junior college / higher vocational college	University / junior college / higher vocational college	yes	5	never	25.8786	primary school	obese	Baicaoyuanprimary school	34
Luohu district	Grade 5	boy	the Han nationality	12	no	High school / technical secondary school / vocational high school / technical school	High school / technical secondary school / vocational high school / technical school	yes	4	1-3 times per month	19.2234	primary school	normal	Baicaoyuanprimary school	32
Luohu district	Grade 5	boy	the Han nationality	12	no	High school / technical secondary school / vocational high school / technical school	University / junior college / higher vocational college	yes	6	1-2 times per week	16.1712	primary school	normal	Baicaoyuanprimary school	36
Luohu district	Grade 5	boy	the Han nationality	11	no	Middle school and below (including junior high school)	Middle school and below (including junior high school)	yes	5	3 or more times per week	14.5868	primary school	normal	Baicaoyuanprimary school	27
Luohu district	Grade 5	girl	the Han nationality	10	no	don't know	don't know	yes	6	never	16.6493	primary school	normal	Baicaoyuanprimary school	22
Luohu district	Grade 5	girl	the Han nationality	10	no	High school / technical secondary school / vocational high school / technical school	High school / technical secondary school / vocational high school / technical school	yes	3	1-2 times per week	20.0877	primary school	overweight	Baicaoyuanprimary school	27
Luohu district	Grade 5	girl	the Han nationality	12	no	High school / technical secondary school / vocational high school / technical school	Middle school and below (including junior high school)	yes	9	1-3 times per month	28.5714	primary school	obese	Baicaoyuanprimary school	39
Luohu district	Grade 5	girl	the Han nationality	12	no	don't know	don't know	yes	3	never	30.8175	primary school	obese	Baicaoyuanprimary school	29
Luohu district	Grade 5	girl	the Han nationality	11	no	Middle school and below (including junior high school)	High school / technical secondary school / vocational high school / technical school	yes	3	never	12.7551	primary school	normal	Baicaoyuanprimary school	31
Luohu district	Grade 5	girl	the Han nationality	11	no	University / junior college / higher vocational college	High school / technical secondary school / vocational high school / technical school	no	6	never	12.2449	primary school	normal	Baicaoyuanprimary school	27
Luohu district	Grade 5	girl	the Han nationality	11	no	High school / technical secondary school / vocational high school / technical school	Middle school and below (including junior high school)	yes	4	never	13.2428	primary school	normal	Baicaoyuanprimary school	30
Luohu district	Grade 5	girl	the Han nationality	11	no	High school / technical secondary school / vocational high school / technical school	High school / technical secondary school / vocational high school / technical school	yes	3	3 or more times per week	9.82528	primary school	normal	Baicaoyuanprimary school	50
Luohu district	Grade 5	girl	the Han nationality	12	no	Middle school and below (including junior high school)	Middle school and below (including junior high school)	yes	2	never	13.5164	primary school	normal	Baicaoyuanprimary school	32
Luohu district	Grade 5	girl	the Han nationality	11	no	don't know	don't know	yes	3	never	13.493	primary school	normal	Baicaoyuanprimary school	43
Luohu district	Grade 5	girl	the Han nationality	11	no	University / junior college / higher vocational college	High school / technical secondary school / vocational high school / technical school	yes	4	3 or more times per week	12.6497	primary school	normal	Baicaoyuanprimary school	28
Luohu district	Grade 5	girl	the Han nationality	11	no	don't know	don't know	yes	8	1-2 times per week	13.6961	primary school	normal	Baicaoyuanprimary school	23
Luohu district	Grade 5	girl	the Han nationality	10	no	University / junior college / higher vocational college	University / junior college / higher vocational college	yes	4	never	15.6487	primary school	normal	Baicaoyuanprimary school	16
Luohu district	Grade 5	girl	the Han nationality	10	yes	High school / technical secondary school / vocational high school / technical school	High school / technical secondary school / vocational high school / technical school	yes	6	never	18.2222	primary school	normal	Baicaoyuanprimary school	50
Luohu district	Grade 5	girl	the Han nationality	11	no	High school / technical secondary school / vocational high school / technical school	Middle school and below (including junior high school)	yes	4	never	13.8831	primary school	normal	Baicaoyuanprimary school	23
Luohu district	Grade 5	girl	the Han nationality	11	no	don't know	don't know	yes	4	never	17.3333	primary school	normal	Baicaoyuanprimary school	38
Luohu district	Grade 5	girl	the Han nationality	11	no	Middle school and below (including junior high school)	Middle school and below (including junior high school)	yes	5	3 or more times per week	14.6092	primary school	normal	Baicaoyuanprimary school	25
Luohu district	Grade 5	girl	Other ethnic groups	11	no	High school / technical secondary school / vocational high school / technical school	High school / technical secondary school / vocational high school / technical school	yes	5	never	15.5556	primary school	normal	Baicaoyuanprimary school	25
Luohu district	Grade 5	girl	the Han nationality	10	yes	University / junior college / higher vocational college	High school / technical secondary school / vocational high school / technical school	yes	4	1-3 times per month	16.8032	primary school	normal	Baicaoyuanprimary school	47
Luohu district	Grade 5	girl	the Han nationality	10	no	don't know	don't know	yes	3	1-3 times per month	17.1225	primary school	normal	Baicaoyuanprimary school	39
Luohu district	Grade 5	girl	the Han nationality	11	no	High school / technical secondary school / vocational high school / technical school	Middle school and below (including junior high school)	yes	7	1-2 times per week	14.7444	primary school	normal	Baicaoyuanprimary school	27
Luohu district	Grade 5	girl	the Han nationality	11	no	don't know	don't know	yes	7	3 or more times per week	16.0156	primary school	normal	Baicaoyuanprimary school	49
Luohu district	Grade 5	girl	the Han nationality	10	no	Middle school and below (including junior high school)	Middle school and below (including junior high school)	yes	5	never	20	primary school	overweight	Baicaoyuanprimary school	28
Luohu district	Grade 5	girl	the Han nationality	11	no	Middle school and below (including junior high school)	Middle school and below (including junior high school)	yes	4	never	15.4164	primary school	normal	Baicaoyuanprimary school	23
Luohu district	Grade 5	girl	the Han nationality	12	no	University / junior college / higher vocational college	High school / technical secondary school / vocational high school / technical school	yes	7	never	16.4474	primary school	normal	Baicaoyuanprimary school	25
Luohu district	Grade 5	girl	the Han nationality	11	no	don't know	don't know	yes	7	1-2 times per week	18.591	primary school	normal	Baicaoyuanprimary school	26
Luohu district	Grade 5	girl	the Han nationality	11	no	High school / technical secondary school / vocational high school / technical school	Middle school and below (including junior high school)	yes	5	never	16.4354	primary school	normal	Baicaoyuanprimary school	41
Luohu district	Grade 5	girl	the Han nationality	10	no	Middle school and below (including junior high school)	Middle school and below (including junior high school)	yes	7	3 or more times per week	16.8663	primary school	normal	Baicaoyuanprimary school	35
Luohu district	Grade 5	girl	the Han nationality	12	no	High school / technical secondary school / vocational high school / technical school	Middle school and below (including junior high school)	yes	4	3 or more times per week	19.5609	primary school	normal	Baicaoyuanprimary school	32
Luohu district	Grade 5	girl	the Han nationality	11	yes	High school / technical secondary school / vocational high school / technical school	High school / technical secondary school / vocational high school / technical school	yes	6	1-3 times per month	14.8213	primary school	normal	Baicaoyuanprimary school	45
Luohu district	Grade 5	girl	the Han nationality	11	no	Middle school and below (including junior high school)	High school / technical secondary school / vocational high school / technical school	yes	5	1-2 times per week	17.7096	primary school	normal	Baicaoyuanprimary school	44
Luohu district	Grade 5	girl	the Han nationality	11	no	Master's or PhD	University / junior college / higher vocational college	yes	4	3 or more times per week	16.2278	primary school	normal	Baicaoyuanprimary school	25
Luohu district	Grade 5	girl	the Han nationality	12	no	Middle school and below (including junior high school)	Middle school and below (including junior high school)	yes	3	3 or more times per week	15.1111	primary school	normal	Baicaoyuanprimary school	50
Luohu district	Grade 5	girl	the Han nationality	11	yes	High school / technical secondary school / vocational high school / technical school	High school / technical secondary school / vocational high school / technical school	yes	4	1-2 times per week	17.5781	primary school	normal	Baicaoyuanprimary school	35
Luohu district	Grade 5	girl	the Han nationality	11	no	University / junior college / higher vocational college	High school / technical secondary school / vocational high school / technical school	yes	5	3 or more times per week	16.8663	primary school	normal	Baicaoyuanprimary school	45
Luohu district	Grade 5	girl	the Han nationality	11	no	High school / technical secondary school / vocational high school / technical school	Middle school and below (including junior high school)	yes	3	3 or more times per week	14.0985	primary school	normal	Baicaoyuanprimary school	28
Luohu district	Grade 5	girl	the Han nationality	11	no	Middle school and below (including junior high school)	Middle school and below (including junior high school)	yes	3	1-3 times per month	14.6667	primary school	normal	Baicaoyuanprimary school	42
Luohu district	Grade 5	girl	the Han nationality	11	no	don't know	don't know	yes	5	1-2 times per week	18.6115	primary school	normal	Baicaoyuanprimary school	42
Luohu district	Grade 5	girl	the Han nationality	12	no	Middle school and below (including junior high school)	Middle school and below (including junior high school)	yes	2	1-3 times per month	14.5978	primary school	normal	Baicaoyuanprimary school	45
Luohu district	Grade 5	girl	the Han nationality	11	yes	University / junior college / higher vocational college	High school / technical secondary school / vocational high school / technical school	yes	7	1-3 times per month	14.6667	primary school	normal	Baicaoyuanprimary school	42
Luohu district	Grade 5	girl	the Han nationality	11	yes	don't know	don't know	yes	5	3 or more times per week	14.5868	primary school	normal	Baicaoyuanprimary school	46
Luohu district	Grade 5	girl	the Han nationality	11	no	Middle school and below (including junior high school)	Middle school and below (including junior high school)	yes	5	3 or more times per week	19.025	primary school	normal	Baicaoyuanprimary school	50
Luohu district	Grade 5	girl	the Han nationality	11	no	Middle school and below (including junior high school)	Middle school and below (including junior high school)	yes	3	3 or more times per week	16.4366	primary school	normal	Baicaoyuanprimary school	38
Luohu district	Grade 5	girl	the Han nationality	11	no	Middle school and below (including junior high school)	Middle school and below (including junior high school)	yes	5	3 or more times per week	14.2687	primary school	normal	Baicaoyuanprimary school	27
Luohu district	Grade 5	girl	the Han nationality	10	yes	Middle school and below (including junior high school)	Middle school and below (including junior high school)	yes	6	never	17.4449	primary school	normal	Baicaoyuanprimary school	41
Luohu district	Grade 5	girl	the Han nationality	11	no	Middle school and below (including junior high school)	Middle school and below (including junior high school)	yes	4	never	17.5853	primary school	normal	Baicaoyuanprimary school	27
Luohu district	Grade 5	girl	the Han nationality	11	no	don't know	don't know	yes	4	1-3 times per month	16.3265	primary school	normal	Baicaoyuanprimary school	10
Luohu district	Grade 5	girl	the Han nationality	11	no	Middle school and below (including junior high school)	Middle school and below (including junior high school)	yes	5	never	14.8437	primary school	normal	Baicaoyuanprimary school	30
Luohu district	Grade 5	girl	the Han nationality	13	no	High school / technical secondary school / vocational high school / technical school	University / junior college / higher vocational college	yes	6	1-3 times per month	17.6693	primary school	normal	Baicaoyuanprimary school	34
Luohu district	Grade 5	girl	the Han nationality	11	no	Middle school and below (including junior high school)	Middle school and below (including junior high school)	yes	6	never	17.0874	primary school	normal	Baicaoyuanprimary school	35
Luohu district	Grade 5	girl	the Han nationality	11	no	Middle school and below (including junior high school)	Middle school and below (including junior high school)	yes	3	3 or more times per week	20.4444	primary school	overweight	Baicaoyuanprimary school	29
Luohu district	Grade 5	girl	the Han nationality	11	no	High school / technical secondary school / vocational high school / technical school	Middle school and below (including junior high school)	yes	5	3 or more times per week	17.1225	primary school	normal	Baicaoyuanprimary school	34
Luohu district	Grade 5	girl	the Han nationality	10	no	University / junior college / higher vocational college	University / junior college / higher vocational college	yes	5	1-3 times per month	18.7652	primary school	overweight	Baicaoyuanprimary school	26
Luohu district	Grade 5	girl	the Han nationality	11	no	High school / technical secondary school / vocational high school / technical school	High school / technical secondary school / vocational high school / technical school	yes	4	never	17.7458	primary school	normal	Baicaoyuanprimary school	23
Luohu district	Grade 5	girl	the Han nationality	12	no	High school / technical secondary school / vocational high school / technical school	High school / technical secondary school / vocational high school / technical school	yes	5	never	15.5556	primary school	normal	Baicaoyuanprimary school	28
Luohu district	Grade 5	girl	the Han nationality	12	yes	Middle school and below (including junior high school)	Middle school and below (including junior high school)	yes	4	3 or more times per week	16	primary school	normal	Baicaoyuanprimary school	25
Luohu district	Grade 5	girl	the Han nationality	11	no	Middle school and below (including junior high school)	don't know	yes	5	never	15.3061	primary school	normal	Baicaoyuanprimary school	26
Luohu district	Grade 5	girl	the Han nationality	12	no	High school / technical secondary school / vocational high school / technical school	University / junior college / higher vocational college	yes	3	never	15.5556	primary school	normal	Baicaoyuanprimary school	34
Luohu district	Grade 5	girl	the Han nationality	11	no	High school / technical secondary school / vocational high school / technical school	Middle school and below (including junior high school)	yes	2	1-2 times per week	21.3599	primary school	overweight	Baicaoyuanprimary school	32
Luohu district	Grade 5	girl	the Han nationality	12	no	University / junior college / higher vocational college	University / junior college / higher vocational college	yes	5	1-2 times per week	21.7778	primary school	overweight	Baicaoyuanprimary school	26
Luohu district	Grade 5	girl	the Han nationality	12	no	Middle school and below (including junior high school)	Middle school and below (including junior high school)	yes	4	3 or more times per week	22.8624	primary school	overweight	Baicaoyuanprimary school	26
Luohu district	Grade 5	girl	the Han nationality	11	no	High school / technical secondary school / vocational high school / technical school	High school / technical secondary school / vocational high school / technical school	yes	5	never	22.6667	primary school	obese	Baicaoyuanprimary school	44
Luohu district	Grade 5	girl	Other ethnic groups	11	no	don't know	University / junior college / higher vocational college	yes	7	3 or more times per week	26.6389	primary school	obese	Baicaoyuanprimary school	13
Luohu district	Grade 5	girl	the Han nationality	11	no	don't know	don't know	yes	5	never	29.3413	primary school	obese	Baicaoyuanprimary school	23
Luohu district	Grade 5	girl	the Han nationality	12	no	Middle school and below (including junior high school)	Middle school and below (including junior high school)	yes	5	1-3 times per month	31.4348	primary school	obese	Baicaoyuanprimary school	19
Luohu district	Grade 5	girl	the Han nationality	11	no	High school / technical secondary school / vocational high school / technical school	High school / technical secondary school / vocational high school / technical school	yes	5	1-2 times per week	36.6766	primary school	obese	Baicaoyuanprimary school	26
Luohu district	Grade 5	girl	the Han nationality	11	no	University / junior college / higher vocational college	University / junior college / higher vocational college	yes	4	3 or more times per week	33.7005	primary school	obese	Baicaoyuanprimary school	36
Luohu district	Grade 5	girl	the Han nationality	11	no	High school / technical secondary school / vocational high school / technical school	University / junior college / higher vocational college	yes	5	3 or more times per week	34.8944	primary school	obese	Baicaoyuanprimary school	30
Luohu district	Grade 5	girl	the Han nationality	12	no	Middle school and below (including junior high school)	Middle school and below (including junior high school)	yes	4	1-3 times per month	30.6122	primary school	obese	Baicaoyuanprimary school	32
Luohu district	Grade 5	girl	the Han nationality	11	no	University / junior college / higher vocational college	University / junior college / higher vocational college	yes	8	3 or more times per week	24.2187	primary school	obese	Baicaoyuanprimary school	44
Luohu district	Grade 5	girl	the Han nationality	11	no	High school / technical secondary school / vocational high school / technical school	don't know	yes	4	1-2 times per week	23.833	primary school	obese	Baicaoyuanprimary school	45
Luohu district	Grade 5	girl	the Han nationality	10	no	University / junior college / higher vocational college	University / junior college / higher vocational college	yes	5	3 or more times per week	24.3418	primary school	obese	Baicaoyuanprimary school	37
Luohu district	Grade 5	girl	the Han nationality	10	no	Middle school and below (including junior high school)	Middle school and below (including junior high school)	yes	5	never	15.0898	primary school	normal	Baicaoyuanprimary school	24
Luohu district	Grade 5	girl	the Han nationality	11	no	don't know	don't know	yes	3	never	14.382	primary school	normal	Baicaoyuanprimary school	28
Luohu district	Grade 5	girl	the Han nationality	11	no	High school / technical secondary school / vocational high school / technical school	University / junior college / higher vocational college	yes	3	never	15.0551	primary school	normal	Baicaoyuanprimary school	26
Luohu district	Grade 5	girl	the Han nationality	11	no	University / junior college / higher vocational college	Middle school and below (including junior high school)	yes	3	3 or more times per week	20	primary school	overweight	Baicaoyuanprimary school	33
Luohu district	Grade 5	girl	the Han nationality	11	no	University / junior college / higher vocational college	High school / technical secondary school / vocational high school / technical school	yes	4	1-3 times per month	22.6562	primary school	obese	Baicaoyuanprimary school	37
Luohu district	Grade 5	boy	the Han nationality	12	yes	Master's or PhD	Master's or PhD	yes	6	never	12.1933	primary school	normal	Baishidaprimary school	48
Luohu district	Grade 5	boy	the Han nationality	11	no	Master's or PhD	University / junior college / higher vocational college	yes	7	1-2 times per week	15.625	primary school	normal	Baishidaprimary school	50
Luohu district	Grade 5	boy	the Han nationality	11	no	University / junior college / higher vocational college	University / junior college / higher vocational college	yes	6	3 or more times per week	16.6267	primary school	normal	Baishidaprimary school	40
Luohu district	Grade 5	boy	the Han nationality	11	yes	University / junior college / higher vocational college	Master's or PhD	yes	7	1-3 times per month	17.5853	primary school	normal	Baishidaprimary school	36
Luohu district	Grade 5	boy	the Han nationality	11	no	Master's or PhD	Master's or PhD	yes	8	3 or more times per week	14.3821	primary school	normal	Baishidaprimary school	36
Luohu district	Grade 5	boy	the Han nationality	11	no	University / junior college / higher vocational college	University / junior college / higher vocational college	yes	5	3 or more times per week	14.8086	primary school	normal	Baishidaprimary school	50
Luohu district	Grade 5	boy	the Han nationality	10	no	University / junior college / higher vocational college	University / junior college / higher vocational college	yes	6	1-2 times per week	15.3787	primary school	normal	Baishidaprimary school	47
Luohu district	Grade 5	boy	the Han nationality	11	no	High school / technical secondary school / vocational high school / technical school	University / junior college / higher vocational college	yes	5	never	20.7756	primary school	overweight	Baishidaprimary school	36
Luohu district	Grade 5	boy	the Han nationality	11	yes	University / junior college / higher vocational college	University / junior college / higher vocational college	yes	7	1-2 times per week	19.025	primary school	normal	Baishidaprimary school	44
Luohu district	Grade 5	boy	the Han nationality	12	yes	High school / technical secondary school / vocational high school / technical school	University / junior college / higher vocational college	yes	6	3 or more times per week	18.2563	primary school	normal	Baishidaprimary school	47
Luohu district	Grade 5	boy	the Han nationality	12	yes	University / junior college / higher vocational college	University / junior college / higher vocational college	yes	6	3 or more times per week	17.0874	primary school	normal	Baishidaprimary school	37
Luohu district	Grade 5	boy	the Han nationality	11	no	University / junior college / higher vocational college	University / junior college / higher vocational college	yes	5	3 or more times per week	18.2222	primary school	normal	Baishidaprimary school	48
Luohu district	Grade 5	boy	the Han nationality	12	no	University / junior college / higher vocational college	University / junior college / higher vocational college	yes	7	3 or more times per week	21.6441	primary school	overweight	Baishidaprimary school	43
Luohu district	Grade 5	boy	the Han nationality	11	yes	Master's or PhD	University / junior college / higher vocational college	yes	6	1-3 times per month	22.0317	primary school	overweight	Baishidaprimary school	30
Luohu district	Grade 5	boy	the Han nationality	12	no	University / junior college / higher vocational college	University / junior college / higher vocational college	yes	6	1-2 times per week	21.7778	primary school	overweight	Baishidaprimary school	46
Luohu district	Grade 5	boy	the Han nationality	11	no	High school / technical secondary school / vocational high school / technical school	Middle school and below (including junior high school)	yes	2	3 or more times per week	44.789	primary school	obese	Baishidaprimary school	38
Luohu district	Grade 5	boy	the Han nationality	10	yes	Master's or PhD	Master's or PhD	no	7	1-2 times per week	44.0635	primary school	obese	Baishidaprimary school	43
Luohu district	Grade 5	boy	the Han nationality	11	no	University / junior college / higher vocational college	University / junior college / higher vocational college	yes	6	3 or more times per week	16.4062	primary school	normal	Baishidaprimary school	50
Luohu district	Grade 5	boy	the Han nationality	11	yes	don't know	don't know	yes	7	3 or more times per week	22.0741	primary school	overweight	Baishidaprimary school	35
Luohu district	Grade 5	boy	the Han nationality	11	no	Master's or PhD	University / junior college / higher vocational college	yes	6	3 or more times per week	20.0288	primary school	normal	Baishidaprimary school	38
Luohu district	Grade 5	boy	the Han nationality	11	yes	University / junior college / higher vocational college	University / junior college / higher vocational college	yes	5	1-2 times per week	21.0517	primary school	overweight	Baishidaprimary school	32
Luohu district	Grade 5	boy	the Han nationality	10	no	Master's or PhD	Master's or PhD	yes	6	1-2 times per week	12.7187	primary school	normal	Baishidaprimary school	45
Luohu district	Grade 5	boy	the Han nationality	10	yes	University / junior college / higher vocational college	University / junior college / higher vocational college	yes	6	1-3 times per month	19.6283	primary school	overweight	Baishidaprimary school	32
Luohu district	Grade 5	boy	the Han nationality	10	no	University / junior college / higher vocational college	University / junior college / higher vocational college	yes	6	3 or more times per week	18.3673	primary school	normal	Baishidaprimary school	37
Luohu district	Grade 5	boy	the Han nationality	12	no	University / junior college / higher vocational college	University / junior college / higher vocational college	yes	7	1-2 times per week	16.8367	primary school	normal	Baishidaprimary school	40
Luohu district	Grade 5	boy	the Han nationality	12	no	University / junior college / higher vocational college	University / junior college / higher vocational college	yes	4	1-3 times per month	16.6493	primary school	normal	Baishidaprimary school	10
Luohu district	Grade 5	boy	the Han nationality	11	yes	Master's or PhD	Master's or PhD	yes	6	1-2 times per week	18.5568	primary school	normal	Baishidaprimary school	34
Luohu district	Grade 5	boy	the Han nationality	10	yes	University / junior college / higher vocational college	University / junior college / higher vocational college	yes	7	never	17.3579	primary school	normal	Baishidaprimary school	37
Luohu district	Grade 5	boy	the Han nationality	10	no	University / junior college / higher vocational college	University / junior college / higher vocational college	yes	8	3 or more times per week	14.8086	primary school	normal	Baishidaprimary school	32
Luohu district	Grade 5	boy	the Han nationality	11	yes	Master's or PhD	University / junior college / higher vocational college	yes	7	never	14.2222	primary school	normal	Baishidaprimary school	47
Luohu district	Grade 5	boy	the Han nationality	11	yes	University / junior college / higher vocational college	University / junior college / higher vocational college	yes	3	1-3 times per month	20.4491	primary school	overweight	Baishidaprimary school	32
Luohu district	Grade 5	boy	the Han nationality	10	no	University / junior college / higher vocational college	University / junior college / higher vocational college	yes	6	1-3 times per month	16.1712	primary school	normal	Baishidaprimary school	37
Luohu district	Grade 5	boy	the Han nationality	11	no	High school / technical secondary school / vocational high school / technical school	Middle school and below (including junior high school)	yes	4	never	19.1137	primary school	normal	Baishidaprimary school	26
Luohu district	Grade 5	boy	the Han nationality	11	yes	University / junior college / higher vocational college	University / junior college / higher vocational college	yes	6	3 or more times per week	21.4844	primary school	overweight	Baishidaprimary school	48
Luohu district	Grade 5	girl	the Han nationality	11	no	University / junior college / higher vocational college	University / junior college / higher vocational college	yes	4	3 or more times per week	17.898	primary school	normal	Baishidaprimary school	49
Luohu district	Grade 5	girl	the Han nationality	11	no	University / junior college / higher vocational college	University / junior college / higher vocational college	yes	8	1-2 times per week	15.0122	primary school	normal	Baishidaprimary school	48
Luohu district	Grade 5	girl	the Han nationality	12	yes	Master's or PhD	Master's or PhD	yes	9	1-2 times per week	20.3125	primary school	normal	Baishidaprimary school	42
Luohu district	Grade 5	girl	the Han nationality	12	yes	Master's or PhD	University / junior college / higher vocational college	yes	6	1-3 times per month	20.0288	primary school	normal	Baishidaprimary school	40
Luohu district	Grade 5	girl	the Han nationality	11	no	Master's or PhD	University / junior college / higher vocational college	yes	6	1-2 times per week	17.4818	primary school	normal	Baishidaprimary school	50
Luohu district	Grade 5	girl	Other ethnic groups	11	yes	University / junior college / higher vocational college	High school / technical secondary school / vocational high school / technical school	yes	5	3 or more times per week	17.5853	primary school	normal	Baishidaprimary school	40
Luohu district	Grade 5	girl	the Han nationality	11	no	University / junior college / higher vocational college	University / junior college / higher vocational college	yes	8	1-3 times per month	15.0898	primary school	normal	Baishidaprimary school	41
Luohu district	Grade 5	girl	the Han nationality	11	yes	University / junior college / higher vocational college	Master's or PhD	yes	7	1-2 times per week	17.313	primary school	normal	Baishidaprimary school	43
Luohu district	Grade 5	girl	the Han nationality	10	yes	University / junior college / higher vocational college	University / junior college / higher vocational college	yes	5	1-3 times per month	16.1712	primary school	normal	Baishidaprimary school	44
Luohu district	Grade 5	girl	the Han nationality	11	yes	University / junior college / higher vocational college	University / junior college / higher vocational college	yes	4	never	21.2279	primary school	overweight	Baishidaprimary school	34
Luohu district	Grade 5	girl	the Han nationality	11	yes	University / junior college / higher vocational college	University / junior college / higher vocational college	yes	6	1-3 times per month	34.626	primary school	obese	Baishidaprimary school	30
Luohu district	Grade 5	girl	the Han nationality	11	yes	University / junior college / higher vocational college	University / junior college / higher vocational college	no	6	1-2 times per week	40.625	primary school	obese	Baishidaprimary school	41
Luohu district	Grade 5	girl	the Han nationality	11	no	University / junior college / higher vocational college	High school / technical secondary school / vocational high school / technical school	yes	6	1-3 times per month	30.2978	primary school	obese	Baishidaprimary school	31
Luohu district	Grade 5	girl	Other ethnic groups	11	no	University / junior college / higher vocational college	University / junior college / higher vocational college	yes	5	never	17.898	primary school	normal	Baishidaprimary school	25
Luohu district	Grade 5	girl	the Han nationality	11	no	University / junior college / higher vocational college	High school / technical secondary school / vocational high school / technical school	yes	6	1-3 times per month	15.3502	primary school	normal	Baishidaprimary school	37
Luohu district	Grade 5	girl	the Han nationality	10	no	University / junior college / higher vocational college	University / junior college / higher vocational college	yes	5	1-2 times per week	16.8032	primary school	normal	Baishidaprimary school	50
Luohu district	Grade 5	girl	the Han nationality	11	yes	University / junior college / higher vocational college	Master's or PhD	yes	8	never	15.5928	primary school	normal	Baishidaprimary school	34
Luohu district	Grade 5	girl	the Han nationality	11	yes	University / junior college / higher vocational college	University / junior college / higher vocational college	yes	5	3 or more times per week	16.0145	primary school	normal	Baishidaprimary school	10
Luohu district	Grade 5	girl	the Han nationality	11	yes	University / junior college / higher vocational college	University / junior college / higher vocational college	no	6	3 or more times per week	16.6468	primary school	normal	Baishidaprimary school	21
Luohu district	Grade 5	girl	the Han nationality	11	yes	University / junior college / higher vocational college	High school / technical secondary school / vocational high school / technical school	yes	3	never	16.6493	primary school	normal	Baishidaprimary school	49
Luohu district	Grade 5	girl	the Han nationality	11	no	University / junior college / higher vocational college	University / junior college / higher vocational college	yes	9	never	20.4082	primary school	overweight	Baishidaprimary school	46
Luohu district	Grade 5	girl	the Han nationality	10	no	Master's or PhD	Master's or PhD	yes	6	never	16	primary school	normal	Baishidaprimary school	50
Luohu district	Grade 5	girl	the Han nationality	11	no	Master's or PhD	Master's or PhD	yes	5	3 or more times per week	20.9366	primary school	overweight	Baishidaprimary school	41
Luohu district	Grade 5	girl	the Han nationality	11	yes	University / junior college / higher vocational college	High school / technical secondary school / vocational high school / technical school	yes	9	3 or more times per week	32.7932	primary school	obese	Baishidaprimary school	33
Luohu district	Grade 5	girl	the Han nationality	11	yes	Master's or PhD	University / junior college / higher vocational college	yes	7	1-2 times per week	18.902	primary school	normal	Baishidaprimary school	38
Luohu district	Grade 5	girl	the Han nationality	11	yes	University / junior college / higher vocational college	University / junior college / higher vocational college	yes	5	1-3 times per month	17.6693	primary school	normal	Baishidaprimary school	32
Luohu district	Grade 5	girl	the Han nationality	12	no	High school / technical secondary school / vocational high school / technical school	University / junior college / higher vocational college	yes	8	1-2 times per week	16.8889	primary school	normal	Baishidaprimary school	39
Luohu district	Grade 5	girl	the Han nationality	11	yes	University / junior college / higher vocational college	University / junior college / higher vocational college	yes	6	1-2 times per week	13.9853	primary school	normal	Baishidaprimary school	50
Luohu district	Grade 5	girl	the Han nationality	11	yes	Master's or PhD	University / junior college / higher vocational college	yes	8	3 or more times per week	18.3143	primary school	normal	Baishidaprimary school	46
Luohu district	Grade 5	girl	the Han nationality	11	no	University / junior college / higher vocational college	University / junior college / higher vocational college	yes	5	3 or more times per week	35.3386	primary school	obese	Baishidaprimary school	38
Luohu district	Grade 6	boy	the Han nationality	12	no	University / junior college / higher vocational college	University / junior college / higher vocational college	yes	5	3 or more times per week	14.2857	primary school	normal	Baishidaprimary school	50
Luohu district	Grade 6	boy	the Han nationality	12	yes	Master's or PhD	Master's or PhD	yes	5	3 or more times per week	16.5289	primary school	normal	Baishidaprimary school	29
Luohu district	Grade 6	boy	the Han nationality	11	yes	University / junior college / higher vocational college	University / junior college / higher vocational college	yes	6	1-3 times per month	18.2222	primary school	normal	Baishidaprimary school	46
Luohu district	Grade 6	boy	the Han nationality	12	no	Master's or PhD	Master's or PhD	yes	9	1-2 times per week	15.3787	primary school	normal	Baishidaprimary school	50
Luohu district	Grade 6	boy	the Han nationality	12	yes	don't know	don't know	yes	7	never	20.061	primary school	normal	Baishidaprimary school	39
Luohu district	Grade 6	boy	Other ethnic groups	11	yes	Master's or PhD	University / junior college / higher vocational college	yes	5	never	19.7777	primary school	normal	Baishidaprimary school	40
Luohu district	Grade 6	boy	the Han nationality	11	no	University / junior college / higher vocational college	University / junior college / higher vocational college	yes	3	1-2 times per week	16.6468	primary school	normal	Baishidaprimary school	34
Luohu district	Grade 6	boy	the Han nationality	11	yes	University / junior college / higher vocational college	University / junior college / higher vocational college	yes	5	1-2 times per week	16.6493	primary school	normal	Baishidaprimary school	30
Luohu district	Grade 6	boy	the Han nationality	12	no	University / junior college / higher vocational college	High school / technical secondary school / vocational high school / technical school	no	3	3 or more times per week	15.5709	primary school	normal	Baishidaprimary school	33
Luohu district	Grade 6	boy	the Han nationality	12	no	University / junior college / higher vocational college	University / junior college / higher vocational college	yes	7	3 or more times per week	18.9745	primary school	normal	Baishidaprimary school	50
Luohu district	Grade 6	boy	the Han nationality	12	yes	University / junior college / higher vocational college	University / junior college / higher vocational college	yes	5	3 or more times per week	20.1733	primary school	normal	Baishidaprimary school	48
Luohu district	Grade 6	boy	the Han nationality	12	yes	University / junior college / higher vocational college	High school / technical secondary school / vocational high school / technical school	yes	5	3 or more times per week	19.1953	primary school	normal	Baishidaprimary school	46
Luohu district	Grade 6	boy	the Han nationality	12	no	University / junior college / higher vocational college	University / junior college / higher vocational college	yes	4	3 or more times per week	18.3143	primary school	normal	Baishidaprimary school	35
Luohu district	Grade 6	boy	the Han nationality	13	no	University / junior college / higher vocational college	High school / technical secondary school / vocational high school / technical school	yes	4	1-3 times per month	15.2714	primary school	normal	Baishidaprimary school	47
Luohu district	Grade 6	boy	the Han nationality	12	yes	University / junior college / higher vocational college	University / junior college / higher vocational college	yes	6	1-3 times per month	18.132	primary school	normal	Baishidaprimary school	38
Luohu district	Grade 6	boy	the Han nationality	12	yes	don't know	University / junior college / higher vocational college	yes	6	never	17.5781	primary school	normal	Baishidaprimary school	45
Luohu district	Grade 6	boy	the Han nationality	12	yes	University / junior college / higher vocational college	High school / technical secondary school / vocational high school / technical school	yes	7	3 or more times per week	18.026	primary school	normal	Baishidaprimary school	50
Luohu district	Grade 6	boy	the Han nationality	13	yes	University / junior college / higher vocational college	University / junior college / higher vocational college	yes	6	3 or more times per week	15.5556	primary school	normal	Baishidaprimary school	38
Luohu district	Grade 6	boy	the Han nationality	12	yes	University / junior college / higher vocational college	University / junior college / higher vocational college	yes	6	1-3 times per month	23.8054	primary school	overweight	Baishidaprimary school	39
Luohu district	Grade 6	boy	the Han nationality	11	no	University / junior college / higher vocational college	High school / technical secondary school / vocational high school / technical school	yes	5	1-2 times per week	22.3133	primary school	overweight	Baishidaprimary school	49
Luohu district	Grade 6	boy	the Han nationality	12	yes	don't know	University / junior college / higher vocational college	yes	5	3 or more times per week	22.0317	primary school	overweight	Baishidaprimary school	30
Luohu district	Grade 6	boy	the Han nationality	12	no	University / junior college / higher vocational college	University / junior college / higher vocational college	yes	5	never	22.2656	primary school	overweight	Baishidaprimary school	46
Luohu district	Grade 6	boy	the Han nationality	12	no	High school / technical secondary school / vocational high school / technical school	High school / technical secondary school / vocational high school / technical school	yes	7	1-3 times per month	22.3081	primary school	overweight	Baishidaprimary school	48
Luohu district	Grade 6	boy	the Han nationality	12	yes	University / junior college / higher vocational college	University / junior college / higher vocational college	yes	8	3 or more times per week	25.0995	primary school	obese	Baishidaprimary school	40
Luohu district	Grade 6	boy	the Han nationality	12	yes	Master's or PhD	University / junior college / higher vocational college	yes	6	1-2 times per week	16.4062	primary school	normal	Baishidaprimary school	35
Luohu district	Grade 6	boy	the Han nationality	12	yes	Master's or PhD	Master's or PhD	yes	6	1-3 times per month	12.1107	primary school	normal	Baishidaprimary school	32
Luohu district	Grade 6	boy	the Han nationality	12	no	Master's or PhD	Master's or PhD	yes	9	3 or more times per week	19.5556	primary school	normal	Baishidaprimary school	45
Luohu district	Grade 6	boy	the Han nationality	12	yes	University / junior college / higher vocational college	University / junior college / higher vocational college	yes	5	1-3 times per month	15.2219	primary school	normal	Baishidaprimary school	48
Luohu district	Grade 6	boy	the Han nationality	12	yes	University / junior college / higher vocational college	University / junior college / higher vocational college	yes	7	3 or more times per week	15.5556	primary school	normal	Baishidaprimary school	50
Luohu district	Grade 6	boy	the Han nationality	12	yes	High school / technical secondary school / vocational high school / technical school	University / junior college / higher vocational college	yes	5	1-2 times per week	15.1489	primary school	normal	Baishidaprimary school	24
Luohu district	Grade 6	boy	the Han nationality	12	no	University / junior college / higher vocational college	University / junior college / higher vocational college	yes	6	3 or more times per week	16.8889	primary school	normal	Baishidaprimary school	45
Luohu district	Grade 6	boy	the Han nationality	11	no	University / junior college / higher vocational college	University / junior college / higher vocational college	yes	7	1-2 times per week	15.22	primary school	normal	Baishidaprimary school	38
Luohu district	Grade 6	boy	the Han nationality	12	no	University / junior college / higher vocational college	University / junior college / higher vocational college	yes	8	1-2 times per week	21.5019	primary school	overweight	Baishidaprimary school	42
Luohu district	Grade 6	boy	the Han nationality	12	yes	Master's or PhD	University / junior college / higher vocational college	yes	6	never	18.2222	primary school	normal	Baishidaprimary school	44
Luohu district	Grade 6	boy	the Han nationality	12	no	University / junior college / higher vocational college	University / junior college / higher vocational college	yes	7	3 or more times per week	17.9282	primary school	normal	Baishidaprimary school	50
Luohu district	Grade 6	boy	the Han nationality	12	yes	University / junior college / higher vocational college	Middle school and below (including junior high school)	yes	6	3 or more times per week	16.7657	primary school	normal	Baishidaprimary school	38
Luohu district	Grade 6	boy	the Han nationality	12	no	High school / technical secondary school / vocational high school / technical school	University / junior college / higher vocational college	yes	1	3 or more times per week	20.2848	primary school	normal	Baishidaprimary school	40
Luohu district	Grade 6	boy	the Han nationality	12	yes	University / junior college / higher vocational college	University / junior college / higher vocational college	no	4	1-3 times per month	16.0231	primary school	normal	Baishidaprimary school	30
Luohu district	Grade 6	boy	the Han nationality	12	yes	University / junior college / higher vocational college	University / junior college / higher vocational college	yes	5	3 or more times per week	19.8413	primary school	normal	Baishidaprimary school	42
Luohu district	Grade 6	boy	the Han nationality	12	no	Master's or PhD	Master's or PhD	yes	5	1-2 times per week	22.2222	primary school	overweight	Baishidaprimary school	39
Luohu district	Grade 6	boy	the Han nationality	12	yes	University / junior college / higher vocational college	University / junior college / higher vocational college	yes	6	never	26.9531	primary school	obese	Baishidaprimary school	49
Luohu district	Grade 6	boy	the Han nationality	13	no	University / junior college / higher vocational college	University / junior college / higher vocational college	yes	9	1-3 times per month	28.0557	primary school	obese	Baishidaprimary school	30
Luohu district	Grade 6	boy	the Han nationality	12	yes	don't know	don't know	yes	4	never	25.6312	primary school	obese	Baishidaprimary school	30
Luohu district	Grade 6	boy	the Han nationality	13	no	High school / technical secondary school / vocational high school / technical school	High school / technical secondary school / vocational high school / technical school	yes	6	1-3 times per month	15.8169	primary school	normal	Baishidaprimary school	46
Luohu district	Grade 6	boy	the Han nationality	12	yes	University / junior college / higher vocational college	University / junior college / higher vocational college	yes	6	3 or more times per week	15.0898	primary school	normal	Baishidaprimary school	36
Luohu district	Grade 6	boy	the Han nationality	12	yes	don't know	don't know	yes	7	1-3 times per month	18.2899	primary school	normal	Baishidaprimary school	45
Luohu district	Grade 6	boy	the Han nationality	12	yes	University / junior college / higher vocational college	High school / technical secondary school / vocational high school / technical school	yes	7	1-2 times per week	15.5223	primary school	normal	Baishidaprimary school	37
Luohu district	Grade 6	boy	the Han nationality	13	no	University / junior college / higher vocational college	University / junior college / higher vocational college	yes	6	3 or more times per week	16.0156	primary school	normal	Baishidaprimary school	40
Luohu district	Grade 6	boy	the Han nationality	13	no	University / junior college / higher vocational college	University / junior college / higher vocational college	yes	6	3 or more times per week	20.3223	primary school	normal	Baishidaprimary school	41
Luohu district	Grade 6	boy	the Han nationality	12	yes	University / junior college / higher vocational college	University / junior college / higher vocational college	yes	6	1-3 times per month	20	primary school	normal	Baishidaprimary school	37
Luohu district	Grade 6	boy	the Han nationality	12	no	Master's or PhD	University / junior college / higher vocational college	yes	8	3 or more times per week	16.4062	primary school	normal	Baishidaprimary school	36
Luohu district	Grade 6	boy	the Han nationality	12	yes	University / junior college / higher vocational college	University / junior college / higher vocational college	yes	6	1-2 times per week	17.313	primary school	normal	Baishidaprimary school	38
Luohu district	Grade 6	girl	the Han nationality	12	no	University / junior college / higher vocational college	University / junior college / higher vocational college	yes	5	never	13.6196	primary school	normal	Baishidaprimary school	19
Luohu district	Grade 6	girl	the Han nationality	12	no	Master's or PhD	Master's or PhD	yes	5	1-2 times per week	18.5108	primary school	normal	Baishidaprimary school	38
Luohu district	Grade 6	girl	the Han nationality	12	no	University / junior college / higher vocational college	Middle school and below (including junior high school)	yes	7	3 or more times per week	16.0156	primary school	normal	Baishidaprimary school	40
Luohu district	Grade 6	girl	the Han nationality	12	yes	University / junior college / higher vocational college	University / junior college / higher vocational college	yes	7	1-3 times per month	14.8437	primary school	normal	Baishidaprimary school	40
Luohu district	Grade 6	girl	the Han nationality	12	yes	University / junior college / higher vocational college	University / junior college / higher vocational college	yes	6	never	16.6597	primary school	normal	Baishidaprimary school	50
Luohu district	Grade 6	girl	the Han nationality	11	yes	University / junior college / higher vocational college	High school / technical secondary school / vocational high school / technical school	yes	8	never	16.2274	primary school	normal	Baishidaprimary school	47
Luohu district	Grade 6	girl	the Han nationality	12	no	University / junior college / higher vocational college	University / junior college / higher vocational college	no	6	never	15.1111	primary school	normal	Baishidaprimary school	42
Luohu district	Grade 6	girl	the Han nationality	11	no	University / junior college / higher vocational college	University / junior college / higher vocational college	yes	6	1-3 times per month	15.9675	primary school	normal	Baishidaprimary school	42
Luohu district	Grade 6	girl	the Han nationality	12	no	Master's or PhD	Master's or PhD	yes	5	never	20.3954	primary school	normal	Baishidaprimary school	29
Luohu district	Grade 6	girl	the Han nationality	13	no	University / junior college / higher vocational college	High school / technical secondary school / vocational high school / technical school	yes	4	3 or more times per week	19.1111	primary school	normal	Baishidaprimary school	48
Luohu district	Grade 6	girl	the Han nationality	11	yes	Master's or PhD	University / junior college / higher vocational college	yes	6	3 or more times per week	18.1787	primary school	normal	Baishidaprimary school	30
Luohu district	Grade 6	girl	the Han nationality	12	yes	University / junior college / higher vocational college	University / junior college / higher vocational college	no	7	1-3 times per month	18.7305	primary school	normal	Baishidaprimary school	43
Luohu district	Grade 6	girl	the Han nationality	11	no	Master's or PhD	Master's or PhD	yes	6	never	18.7305	primary school	normal	Baishidaprimary school	39
Luohu district	Grade 6	girl	the Han nationality	12	yes	High school / technical secondary school / vocational high school / technical school	University / junior college / higher vocational college	no	5	1-3 times per month	17.4044	primary school	normal	Baishidaprimary school	21
Luohu district	Grade 6	girl	the Han nationality	12	no	University / junior college / higher vocational college	University / junior college / higher vocational college	yes	5	3 or more times per week	16.0037	primary school	normal	Baishidaprimary school	49
Luohu district	Grade 6	girl	the Han nationality	12	yes	Master's or PhD	Master's or PhD	yes	9	3 or more times per week	16.6468	primary school	normal	Baishidaprimary school	50
Luohu district	Grade 6	girl	the Han nationality	13	no	University / junior college / higher vocational college	University / junior college / higher vocational college	yes	8	1-3 times per month	19.313	primary school	normal	Baishidaprimary school	35
Luohu district	Grade 6	girl	the Han nationality	12	yes	Master's or PhD	Master's or PhD	no	5	never	22.0317	primary school	overweight	Baishidaprimary school	29
Luohu district	Grade 6	girl	the Han nationality	13	yes	University / junior college / higher vocational college	Master's or PhD	yes	8	1-2 times per week	21.2183	primary school	normal	Baishidaprimary school	30
Luohu district	Grade 6	girl	the Han nationality	12	yes	University / junior college / higher vocational college	High school / technical secondary school / vocational high school / technical school	yes	5	1-3 times per month	21.0772	primary school	overweight	Baishidaprimary school	37
Luohu district	Grade 6	girl	the Han nationality	12	no	Master's or PhD	Master's or PhD	yes	6	never	22.0604	primary school	overweight	Baishidaprimary school	33
Luohu district	Grade 6	girl	the Han nationality	12	no	University / junior college / higher vocational college	University / junior college / higher vocational college	yes	7	1-2 times per week	15.8169	primary school	normal	Baishidaprimary school	40
Luohu district	Grade 6	girl	the Han nationality	12	no	High school / technical secondary school / vocational high school / technical school	High school / technical secondary school / vocational high school / technical school	yes	6	3 or more times per week	13.493	primary school	normal	Baishidaprimary school	28
Luohu district	Grade 6	girl	the Han nationality	12	yes	University / junior college / higher vocational college	University / junior college / higher vocational college	no	4	1-2 times per week	13.0625	primary school	normal	Baishidaprimary school	50
Luohu district	Grade 6	girl	the Han nationality	11	no	University / junior college / higher vocational college	University / junior college / higher vocational college	yes	8	never	14.0625	primary school	normal	Baishidaprimary school	50
Luohu district	Grade 6	girl	the Han nationality	11	yes	University / junior college / higher vocational college	University / junior college / higher vocational college	yes	7	1-3 times per month	14.0625	primary school	normal	Baishidaprimary school	50
Luohu district	Grade 6	girl	the Han nationality	12	no	University / junior college / higher vocational college	Master's or PhD	yes	7	never	17.4747	primary school	normal	Baishidaprimary school	44
Luohu district	Grade 6	girl	the Han nationality	12	no	University / junior college / higher vocational college	University / junior college / higher vocational college	yes	6	never	16.5889	primary school	normal	Baishidaprimary school	49
Luohu district	Grade 6	girl	the Han nationality	12	no	Master's or PhD	University / junior college / higher vocational college	yes	8	1-2 times per week	16.6659	primary school	normal	Baishidaprimary school	40
Luohu district	Grade 6	girl	the Han nationality	12	no	Master's or PhD	Master's or PhD	yes	8	3 or more times per week	18.5078	primary school	normal	Baishidaprimary school	49
Luohu district	Grade 6	girl	the Han nationality	12	no	Master's or PhD	University / junior college / higher vocational college	yes	5	1-3 times per month	19.9219	primary school	normal	Baishidaprimary school	32
Luohu district	Grade 6	girl	Other ethnic groups	11	no	University / junior college / higher vocational college	Master's or PhD	yes	6	1-3 times per month	19.052	primary school	normal	Baishidaprimary school	50
Luohu district	Grade 6	girl	the Han nationality	12	no	Master's or PhD	University / junior college / higher vocational college	yes	9	never	16.6335	primary school	normal	Baishidaprimary school	30
Luohu district	Grade 6	girl	the Han nationality	12	yes	Master's or PhD	Master's or PhD	yes	7	1-2 times per week	16.5607	primary school	normal	Baishidaprimary school	38
Luohu district	Grade 6	girl	the Han nationality	12	no	Master's or PhD	Master's or PhD	yes	6	never	15.4164	primary school	normal	Baishidaprimary school	38
Luohu district	Grade 6	girl	the Han nationality	12	yes	Master's or PhD	University / junior college / higher vocational college	yes	7	1-3 times per month	15.4266	primary school	normal	Baishidaprimary school	39
Luohu district	Grade 6	girl	the Han nationality	12	yes	University / junior college / higher vocational college	University / junior college / higher vocational college	yes	7	1-3 times per month	22.7204	primary school	overweight	Baishidaprimary school	42
Luohu district	Grade 6	girl	the Han nationality	12	no	University / junior college / higher vocational college	University / junior college / higher vocational college	yes	7	never	15.6487	primary school	normal	Baishidaprimary school	14
Luohu district	Grade 6	girl	the Han nationality	12	yes	University / junior college / higher vocational college	University / junior college / higher vocational college	yes	6	1-3 times per month	17.4818	primary school	normal	Baishidaprimary school	50
Luohu district	Grade 6	girl	the Han nationality	12	no	University / junior college / higher vocational college	University / junior college / higher vocational college	yes	7	3 or more times per week	17.3604	primary school	normal	Baishidaprimary school	35
Luohu district	Grade 6	girl	the Han nationality	12	yes	University / junior college / higher vocational college	University / junior college / higher vocational college	yes	5	3 or more times per week	15.8221	primary school	normal	Baishidaprimary school	35
Luohu district	Grade 6	girl	the Han nationality	12	yes	University / junior college / higher vocational college	University / junior college / higher vocational college	yes	5	3 or more times per week	15.6225	primary school	normal	Baishidaprimary school	35
Luohu district	Grade 6	girl	the Han nationality	12	no	Master's or PhD	University / junior college / higher vocational college	yes	5	1-2 times per week	16.7311	primary school	normal	Baishidaprimary school	35
Luohu district	Grade 6	girl	the Han nationality	13	yes	Master's or PhD	Master's or PhD	yes	7	1-2 times per week	18.132	primary school	normal	Baishidaprimary school	45
Luohu district	Grade 6	girl	the Han nationality	12	no	University / junior college / higher vocational college	University / junior college / higher vocational college	yes	7	3 or more times per week	17.5781	primary school	normal	Baishidaprimary school	49
Luohu district	Grade 6	girl	the Han nationality	12	no	University / junior college / higher vocational college	Middle school and below (including junior high school)	yes	7	never	16	primary school	normal	Baishidaprimary school	31
Luohu district	Grade 6	girl	the Han nationality	11	yes	Master's or PhD	Master's or PhD	no	4	never	22.6003	primary school	overweight	Baishidaprimary school	43
Longgang District	Grade 5	boy	Other ethnic groups	11	no	University / junior college / higher vocational college	High school / technical secondary school / vocational high school / technical school	yes	5	1-2 times per week	39.1259	primary school	obese	Baolong foreign language school	37
Longgang District	Grade 6	girl	the Han nationality	16	no	High school / technical secondary school / vocational high school / technical school	Middle school and below (including junior high school)	yes	8	1-3 times per month	42.9687	primary school	obese	Baolong foreign language school	25
Luohu district	Grade 5	boy	the Han nationality	12	no	High school / technical secondary school / vocational high school / technical school	High school / technical secondary school / vocational high school / technical school	yes	6	1-2 times per week	12.8943	primary school	normal	Beidouprimary school	10
Luohu district	Grade 5	boy	the Han nationality	11	no	University / junior college / higher vocational college	High school / technical secondary school / vocational high school / technical school	yes	3	never	13.3175	primary school	normal	Beidouprimary school	29
Luohu district	Grade 5	boy	the Han nationality	12	no	High school / technical secondary school / vocational high school / technical school	High school / technical secondary school / vocational high school / technical school	yes	5	3 or more times per week	12.7551	primary school	normal	Beidouprimary school	30
Luohu district	Grade 5	boy	the Han nationality	12	no	High school / technical secondary school / vocational high school / technical school	Middle school and below (including junior high school)	yes	5	3 or more times per week	11.5556	primary school	normal	Beidouprimary school	30
Luohu district	Grade 5	boy	the Han nationality	10	no	University / junior college / higher vocational college	High school / technical secondary school / vocational high school / technical school	yes	7	never	14.2857	primary school	normal	Beidouprimary school	36
Luohu district	Grade 5	boy	the Han nationality	11	no	High school / technical secondary school / vocational high school / technical school	High school / technical secondary school / vocational high school / technical school	yes	6	1-3 times per month	14.2687	primary school	normal	Beidouprimary school	35
Luohu district	Grade 5	boy	the Han nationality	12	no	don't know	don't know	yes	4	1-3 times per month	13.2036	primary school	normal	Beidouprimary school	30
Luohu district	Grade 5	boy	the Han nationality	11	no	High school / technical secondary school / vocational high school / technical school	High school / technical secondary school / vocational high school / technical school	yes	10	3 or more times per week	11.7647	primary school	normal	Beidouprimary school	10
Luohu district	Grade 5	boy	the Han nationality	11	yes	don't know	don't know	yes	1	3 or more times per week	19.736	primary school	normal	Beidouprimary school	35
Luohu district	Grade 5	boy	the Han nationality	11	no	don't know	don't know	yes	5	never	14.6092	primary school	normal	Beidouprimary school	26
Luohu district	Grade 5	boy	the Han nationality	11	no	High school / technical secondary school / vocational high school / technical school	University / junior college / higher vocational college	yes	4	1-3 times per month	18.1077	primary school	normal	Beidouprimary school	33
Luohu district	Grade 5	boy	the Han nationality	12	no	Middle school and below (including junior high school)	Middle school and below (including junior high school)	yes	5	never	16.8889	primary school	normal	Beidouprimary school	30
Luohu district	Grade 5	boy	the Han nationality	11	no	High school / technical secondary school / vocational high school / technical school	High school / technical secondary school / vocational high school / technical school	yes	4	3 or more times per week	17.2879	primary school	normal	Beidouprimary school	22
Luohu district	Grade 5	boy	the Han nationality	11	no	University / junior college / higher vocational college	Master's or PhD	yes	8	3 or more times per week	19.1111	primary school	normal	Beidouprimary school	46
Luohu district	Grade 5	boy	the Han nationality	11	yes	University / junior college / higher vocational college	University / junior college / higher vocational college	yes	5	never	17.805	primary school	normal	Beidouprimary school	30
Luohu district	Grade 5	boy	the Han nationality	11	yes	University / junior college / higher vocational college	University / junior college / higher vocational college	yes	10	3 or more times per week	20.4444	primary school	overweight	Beidouprimary school	16
Luohu district	Grade 5	boy	the Han nationality	11	no	Middle school and below (including junior high school)	University / junior college / higher vocational college	yes	5	3 or more times per week	15.5928	primary school	normal	Beidouprimary school	42
Luohu district	Grade 5	boy	the Han nationality	11	yes	University / junior college / higher vocational college	University / junior college / higher vocational college	no	6	3 or more times per week	16.1377	primary school	normal	Beidouprimary school	40
Luohu district	Grade 5	boy	the Han nationality	11	no	High school / technical secondary school / vocational high school / technical school	High school / technical secondary school / vocational high school / technical school	yes	5	1-3 times per month	17.1225	primary school	normal	Beidouprimary school	42
Luohu district	Grade 5	boy	the Han nationality	12	no	Middle school and below (including junior high school)	University / junior college / higher vocational college	yes	5	never	14.8148	primary school	normal	Beidouprimary school	35
Luohu district	Grade 5	boy	the Han nationality	11	no	Middle school and below (including junior high school)	Middle school and below (including junior high school)	yes	6	3 or more times per week	17.7778	primary school	normal	Beidouprimary school	44
Luohu district	Grade 5	boy	the Han nationality	11	yes	University / junior college / higher vocational college	University / junior college / higher vocational college	yes	5	1-2 times per week	16.4444	primary school	normal	Beidouprimary school	33
Luohu district	Grade 5	boy	the Han nationality	11	yes	University / junior college / higher vocational college	University / junior college / higher vocational college	no	6	1-3 times per month	20.8889	primary school	overweight	Beidouprimary school	50
Luohu district	Grade 5	boy	the Han nationality	10	no	Middle school and below (including junior high school)	Middle school and below (including junior high school)	yes	6	1-2 times per week	18.1077	primary school	normal	Beidouprimary school	38
Luohu district	Grade 5	boy	the Han nationality	11	yes	University / junior college / higher vocational college	University / junior college / higher vocational college	yes	8	never	18.048	primary school	normal	Beidouprimary school	50
Luohu district	Grade 5	boy	the Han nationality	11	no	University / junior college / higher vocational college	University / junior college / higher vocational college	yes	5	1-3 times per month	19.0677	primary school	normal	Beidouprimary school	40
Luohu district	Grade 5	boy	the Han nationality	12	yes	Master's or PhD	Master's or PhD	no	5	never	19.9792	primary school	normal	Beidouprimary school	42
Luohu district	Grade 5	boy	the Han nationality	11	no	Master's or PhD	High school / technical secondary school / vocational high school / technical school	yes	5	1-2 times per week	15.22	primary school	normal	Beidouprimary school	31
Luohu district	Grade 5	boy	the Han nationality	11	no	don't know	High school / technical secondary school / vocational high school / technical school	no	3	1-3 times per month	15.1489	primary school	normal	Beidouprimary school	41
Luohu district	Grade 5	boy	the Han nationality	11	no	don't know	don't know	yes	5	never	19.9762	primary school	normal	Beidouprimary school	16
Luohu district	Grade 5	boy	the Han nationality	11	no	University / junior college / higher vocational college	High school / technical secondary school / vocational high school / technical school	yes	5	1-3 times per month	19.1137	primary school	normal	Beidouprimary school	47
Luohu district	Grade 5	boy	the Han nationality	11	yes	University / junior college / higher vocational college	University / junior college / higher vocational college	yes	6	never	21.3593	primary school	overweight	Beidouprimary school	23
Luohu district	Grade 5	boy	the Han nationality	11	no	University / junior college / higher vocational college	University / junior college / higher vocational college	yes	4	1-2 times per week	18.8271	primary school	normal	Beidouprimary school	32
Luohu district	Grade 5	boy	the Han nationality	11	no	don't know	don't know	yes	3	never	18.1312	primary school	normal	Beidouprimary school	42
Luohu district	Grade 5	boy	the Han nationality	11	no	High school / technical secondary school / vocational high school / technical school	University / junior college / higher vocational college	yes	5	1-3 times per month	18.8189	primary school	normal	Beidouprimary school	34
Luohu district	Grade 5	boy	the Han nationality	11	yes	University / junior college / higher vocational college	University / junior college / higher vocational college	yes	5	1-3 times per month	17.0088	primary school	normal	Beidouprimary school	38
Luohu district	Grade 5	boy	the Han nationality	11	no	High school / technical secondary school / vocational high school / technical school	High school / technical secondary school / vocational high school / technical school	yes	5	1-2 times per week	15.8699	primary school	normal	Beidouprimary school	44
Luohu district	Grade 5	boy	the Han nationality	11	no	Middle school and below (including junior high school)	Middle school and below (including junior high school)	yes	3	3 or more times per week	15.5556	primary school	normal	Beidouprimary school	46
Luohu district	Grade 5	boy	Other ethnic groups	12	no	don't know	don't know	yes	10	1-3 times per month	17.5981	primary school	normal	Beidouprimary school	41
Luohu district	Grade 5	boy	the Han nationality	10	no	Master's or PhD	Master's or PhD	yes	5	never	17.1158	primary school	normal	Beidouprimary school	38
Luohu district	Grade 5	boy	the Han nationality	10	no	Middle school and below (including junior high school)	Middle school and below (including junior high school)	yes	6	1-2 times per week	18.3495	primary school	normal	Beidouprimary school	36
Luohu district	Grade 5	boy	the Han nationality	12	no	University / junior college / higher vocational college	University / junior college / higher vocational college	yes	4	1-2 times per week	15.22	primary school	normal	Beidouprimary school	35
Luohu district	Grade 5	boy	the Han nationality	11	yes	University / junior college / higher vocational college	University / junior college / higher vocational college	yes	6	never	16.4444	primary school	normal	Beidouprimary school	45
Luohu district	Grade 5	boy	the Han nationality	11	no	Middle school and below (including junior high school)	High school / technical secondary school / vocational high school / technical school	yes	5	never	16.8367	primary school	normal	Beidouprimary school	49
Luohu district	Grade 5	boy	the Han nationality	11	no	don't know	don't know	yes	9	1-2 times per week	16.0958	primary school	normal	Beidouprimary school	49
Luohu district	Grade 5	boy	the Han nationality	11	no	don't know	don't know	yes	4	never	16.8032	primary school	normal	Beidouprimary school	41
Luohu district	Grade 5	boy	the Han nationality	12	no	High school / technical secondary school / vocational high school / technical school	Middle school and below (including junior high school)	no	5	never	15.1796	primary school	normal	Beidouprimary school	10
Luohu district	Grade 5	boy	the Han nationality	12	no	University / junior college / higher vocational college	University / junior college / higher vocational college	yes	3	1-3 times per month	19.1137	primary school	normal	Beidouprimary school	32
Luohu district	Grade 5	boy	the Han nationality	12	no	High school / technical secondary school / vocational high school / technical school	University / junior college / higher vocational college	yes	2	1-3 times per month	15.6956	primary school	normal	Beidouprimary school	34
Luohu district	Grade 5	boy	the Han nationality	11	yes	Middle school and below (including junior high school)	High school / technical secondary school / vocational high school / technical school	no	4	3 or more times per week	16.3265	primary school	normal	Beidouprimary school	33
Luohu district	Grade 5	boy	the Han nationality	11	no	High school / technical secondary school / vocational high school / technical school	High school / technical secondary school / vocational high school / technical school	yes	3	3 or more times per week	15.5556	primary school	normal	Beidouprimary school	50
Luohu district	Grade 5	boy	the Han nationality	11	no	High school / technical secondary school / vocational high school / technical school	High school / technical secondary school / vocational high school / technical school	yes	5	never	14.3821	primary school	normal	Beidouprimary school	31
Luohu district	Grade 5	boy	the Han nationality	11	no	High school / technical secondary school / vocational high school / technical school	High school / technical secondary school / vocational high school / technical school	yes	6	never	19.736	primary school	normal	Beidouprimary school	35
Luohu district	Grade 5	boy	the Han nationality	11	yes	University / junior college / higher vocational college	High school / technical secondary school / vocational high school / technical school	yes	6	3 or more times per week	20.5457	primary school	overweight	Beidouprimary school	44
Luohu district	Grade 5	boy	the Han nationality	11	no	don't know	don't know	yes	4	never	17.301	primary school	normal	Beidouprimary school	18
Luohu district	Grade 5	boy	the Han nationality	10	no	University / junior college / higher vocational college	Middle school and below (including junior high school)	yes	5	never	17.5146	primary school	normal	Beidouprimary school	50
Luohu district	Grade 5	boy	the Han nationality	11	no	High school / technical secondary school / vocational high school / technical school	University / junior college / higher vocational college	yes	3	1-2 times per week	17.0656	primary school	normal	Beidouprimary school	20
Luohu district	Grade 5	boy	the Han nationality	12	yes	Master's or PhD	University / junior college / higher vocational college	yes	4	never	24.0346	primary school	overweight	Beidouprimary school	33
Luohu district	Grade 5	boy	the Han nationality	11	no	don't know	don't know	yes	5	1-2 times per week	23.7812	primary school	obese	Beidouprimary school	24
Luohu district	Grade 5	boy	the Han nationality	12	no	High school / technical secondary school / vocational high school / technical school	High school / technical secondary school / vocational high school / technical school	yes	5	never	23.473	primary school	overweight	Beidouprimary school	28
Luohu district	Grade 5	boy	the Han nationality	11	no	Middle school and below (including junior high school)	Middle school and below (including junior high school)	yes	5	never	22.2222	primary school	overweight	Beidouprimary school	42
Luohu district	Grade 5	boy	the Han nationality	11	yes	Middle school and below (including junior high school)	High school / technical secondary school / vocational high school / technical school	yes	4	never	21.7865	primary school	overweight	Beidouprimary school	38
Luohu district	Grade 5	boy	the Han nationality	11	yes	High school / technical secondary school / vocational high school / technical school	High school / technical secondary school / vocational high school / technical school	yes	3	1-3 times per month	22.83	primary school	overweight	Beidouprimary school	30
Luohu district	Grade 5	boy	the Han nationality	12	no	University / junior college / higher vocational college	University / junior college / higher vocational college	yes	7	1-2 times per week	23.833	primary school	overweight	Beidouprimary school	30
Luohu district	Grade 5	boy	the Han nationality	11	no	don't know	don't know	yes	7	3 or more times per week	22.3214	primary school	overweight	Beidouprimary school	30
Luohu district	Grade 5	boy	the Han nationality	11	no	don't know	don't know	yes	6	never	24.6548	primary school	obese	Beidouprimary school	46
Luohu district	Grade 5	boy	the Han nationality	10	no	Master's or PhD	Master's or PhD	yes	7	3 or more times per week	42.4169	primary school	obese	Beidouprimary school	40
Luohu district	Grade 5	boy	the Han nationality	12	no	Middle school and below (including junior high school)	High school / technical secondary school / vocational high school / technical school	yes	5	3 or more times per week	24.974	primary school	obese	Beidouprimary school	30
Luohu district	Grade 5	boy	the Han nationality	10	no	don't know	don't know	no	5	never	32.8889	primary school	obese	Beidouprimary school	41
Luohu district	Grade 5	boy	the Han nationality	11	no	don't know	don't know	yes	6	1-3 times per month	36.6766	primary school	obese	Beidouprimary school	33
Luohu district	Grade 5	boy	the Han nationality	11	no	University / junior college / higher vocational college	University / junior college / higher vocational college	yes	5	never	31.7864	primary school	obese	Beidouprimary school	34
Luohu district	Grade 5	boy	the Han nationality	11	no	don't know	don't know	yes	7	never	35.6333	primary school	obese	Beidouprimary school	33
Luohu district	Grade 5	boy	the Han nationality	11	no	University / junior college / higher vocational college	don't know	yes	3	never	30.9156	primary school	obese	Beidouprimary school	29
Luohu district	Grade 5	boy	the Han nationality	12	yes	University / junior college / higher vocational college	High school / technical secondary school / vocational high school / technical school	yes	6	never	35.5556	primary school	obese	Beidouprimary school	38
Luohu district	Grade 5	boy	Other ethnic groups	11	yes	University / junior college / higher vocational college	University / junior college / higher vocational college	yes	4	1-3 times per month	27.3437	primary school	obese	Beidouprimary school	38
Luohu district	Grade 5	boy	the Han nationality	12	no	don't know	don't know	yes	5	3 or more times per week	36.4444	primary school	obese	Beidouprimary school	38
Luohu district	Grade 5	boy	the Han nationality	12	no	High school / technical secondary school / vocational high school / technical school	High school / technical secondary school / vocational high school / technical school	yes	5	1-3 times per month	28	primary school	obese	Beidouprimary school	39
Luohu district	Grade 5	boy	the Han nationality	12	no	University / junior college / higher vocational college	High school / technical secondary school / vocational high school / technical school	yes	6	1-3 times per month	31.1111	primary school	obese	Beidouprimary school	19
Luohu district	Grade 5	boy	the Han nationality	11	no	University / junior college / higher vocational college	University / junior college / higher vocational college	yes	9	3 or more times per week	35.7143	primary school	obese	Beidouprimary school	43
Luohu district	Grade 5	boy	the Han nationality	12	no	don't know	don't know	yes	5	never	25.3333	primary school	obese	Beidouprimary school	24
Luohu district	Grade 5	boy	the Han nationality	12	no	High school / technical secondary school / vocational high school / technical school	High school / technical secondary school / vocational high school / technical school	yes	4	never	33.3319	primary school	obese	Beidouprimary school	27
Luohu district	Grade 5	boy	the Han nationality	12	no	University / junior college / higher vocational college	University / junior college / higher vocational college	yes	3	1-3 times per month	37.7245	primary school	obese	Beidouprimary school	31
Luohu district	Grade 5	boy	the Han nationality	11	yes	don't know	don't know	yes	5	3 or more times per week	44.4444	primary school	obese	Beidouprimary school	25
Luohu district	Grade 5	boy	the Han nationality	11	no	High school / technical secondary school / vocational high school / technical school	University / junior college / higher vocational college	no	8	1-3 times per month	24.4352	primary school	obese	Beidouprimary school	43
Luohu district	Grade 5	boy	the Han nationality	12	no	don't know	don't know	yes	5	3 or more times per week	31.6327	primary school	obese	Beidouprimary school	47
Luohu district	Grade 5	boy	the Han nationality	11	no	University / junior college / higher vocational college	University / junior college / higher vocational college	yes	4	never	26.6586	primary school	obese	Beidouprimary school	50
Luohu district	Grade 5	boy	the Han nationality	12	no	don't know	don't know	yes	10	1-3 times per month	38.0499	primary school	obese	Beidouprimary school	30
Luohu district	Grade 5	boy	the Han nationality	11	yes	High school / technical secondary school / vocational high school / technical school	High school / technical secondary school / vocational high school / technical school	no	4	never	31.0056	primary school	obese	Beidouprimary school	18
Luohu district	Grade 5	boy	the Han nationality	12	no	High school / technical secondary school / vocational high school / technical school	Middle school and below (including junior high school)	yes	5	never	31.2438	primary school	obese	Beidouprimary school	33
Luohu district	Grade 5	boy	the Han nationality	11	yes	University / junior college / higher vocational college	University / junior college / higher vocational college	yes	5	1-3 times per month	22.2222	primary school	overweight	Beidouprimary school	32
Luohu district	Grade 5	boy	the Han nationality	11	yes	University / junior college / higher vocational college	University / junior college / higher vocational college	yes	6	never	25	primary school	obese	Beidouprimary school	36
Luohu district	Grade 5	boy	the Han nationality	11	yes	Master's or PhD	Master's or PhD	yes	8	3 or more times per week	29.9643	primary school	obese	Beidouprimary school	34
Luohu district	Grade 5	boy	the Han nationality	11	yes	don't know	don't know	yes	5	1-2 times per week	13.388	primary school	normal	Beidouprimary school	28
Luohu district	Grade 5	boy	the Han nationality	12	yes	Middle school and below (including junior high school)	Middle school and below (including junior high school)	no	5	never	10.9836	primary school	normal	Beidouprimary school	40
Luohu district	Grade 5	boy	the Han nationality	11	no	High school / technical secondary school / vocational high school / technical school	High school / technical secondary school / vocational high school / technical school	yes	4	1-2 times per week	13.9229	primary school	normal	Beidouprimary school	42
Luohu district	Grade 5	boy	the Han nationality	11	yes	don't know	University / junior college / higher vocational college	yes	5	1-2 times per week	12.6665	primary school	normal	Beidouprimary school	35
Luohu district	Grade 5	boy	the Han nationality	11	no	High school / technical secondary school / vocational high school / technical school	High school / technical secondary school / vocational high school / technical school	yes	4	1-2 times per week	13.9229	primary school	normal	Beidouprimary school	50
Luohu district	Grade 5	boy	the Han nationality	11	no	High school / technical secondary school / vocational high school / technical school	High school / technical secondary school / vocational high school / technical school	yes	4	1-2 times per week	13.9229	primary school	normal	Beidouprimary school	32
Luohu district	Grade 5	boy	the Han nationality	11	no	High school / technical secondary school / vocational high school / technical school	University / junior college / higher vocational college	yes	5	never	13.2653	primary school	normal	Beidouprimary school	26
Luohu district	Grade 5	boy	the Han nationality	11	yes	University / junior college / higher vocational college	University / junior college / higher vocational college	yes	5	1-2 times per week	13.5129	primary school	normal	Beidouprimary school	50
Futian distrct	Grade 5	boy	the Han nationality	11	yes	High school / technical secondary school / vocational high school / technical school	Middle school and below (including junior high school)	no	6	1-3 times per month	18.0172	primary school	normal	Beidouprimary school	31
Luohu district	Grade 5	boy	the Han nationality	11	no	Master's or PhD	University / junior college / higher vocational college	yes	6	1-2 times per week	18.8455	primary school	normal	Beidouprimary school	33
Luohu district	Grade 5	boy	the Han nationality	11	yes	University / junior college / higher vocational college	University / junior college / higher vocational college	yes	6	3 or more times per week	21.2585	primary school	overweight	Beidouprimary school	30
Luohu district	Grade 5	boy	the Han nationality	11	no	don't know	don't know	yes	10	3 or more times per week	20.7008	primary school	overweight	Beidouprimary school	50
Luohu district	Grade 5	boy	the Han nationality	11	yes	University / junior college / higher vocational college	High school / technical secondary school / vocational high school / technical school	yes	5	1-2 times per week	15.3061	primary school	normal	Beidouprimary school	34
Luohu district	Grade 5	boy	the Han nationality	12	no	High school / technical secondary school / vocational high school / technical school	High school / technical secondary school / vocational high school / technical school	yes	5	never	16.8475	primary school	normal	Beidouprimary school	39
Luohu district	Grade 5	boy	the Han nationality	10	yes	High school / technical secondary school / vocational high school / technical school	High school / technical secondary school / vocational high school / technical school	yes	6	1-3 times per month	17.3604	primary school	normal	Beidouprimary school	22
Luohu district	Grade 5	boy	the Han nationality	10	no	High school / technical secondary school / vocational high school / technical school	High school / technical secondary school / vocational high school / technical school	no	3	3 or more times per week	17.1163	primary school	normal	Beidouprimary school	35
Luohu district	Grade 5	boy	the Han nationality	10	no	High school / technical secondary school / vocational high school / technical school	Middle school and below (including junior high school)	yes	5	never	15.8059	primary school	normal	Beidouprimary school	31
Luohu district	Grade 5	boy	Other ethnic groups	11	yes	University / junior college / higher vocational college	High school / technical secondary school / vocational high school / technical school	no	5	never	17.1225	primary school	normal	Beidouprimary school	30
Luohu district	Grade 5	boy	the Han nationality	11	no	Middle school and below (including junior high school)	High school / technical secondary school / vocational high school / technical school	yes	5	1-2 times per week	16.8367	primary school	normal	Beidouprimary school	41
Luohu district	Grade 5	boy	the Han nationality	11	no	High school / technical secondary school / vocational high school / technical school	University / junior college / higher vocational college	yes	6	never	16.6493	primary school	normal	Beidouprimary school	36
Luohu district	Grade 5	boy	the Han nationality	10	yes	High school / technical secondary school / vocational high school / technical school	High school / technical secondary school / vocational high school / technical school	yes	10	3 or more times per week	18.5178	primary school	normal	Beidouprimary school	50
Luohu district	Grade 5	boy	the Han nationality	11	yes	University / junior college / higher vocational college	University / junior college / higher vocational college	yes	7	never	20.5688	primary school	overweight	Beidouprimary school	40
Luohu district	Grade 5	boy	the Han nationality	11	no	University / junior college / higher vocational college	University / junior college / higher vocational college	yes	5	never	19.563	primary school	normal	Beidouprimary school	50
Luohu district	Grade 5	boy	the Han nationality	11	yes	High school / technical secondary school / vocational high school / technical school	High school / technical secondary school / vocational high school / technical school	yes	5	1-3 times per month	18.6667	primary school	normal	Beidouprimary school	40
Luohu district	Grade 5	boy	the Han nationality	13	no	University / junior college / higher vocational college	University / junior college / higher vocational college	yes	4	1-2 times per week	18.026	primary school	normal	Beidouprimary school	29
Luohu district	Grade 5	boy	the Han nationality	10	no	High school / technical secondary school / vocational high school / technical school	Middle school and below (including junior high school)	yes	5	never	17.5981	primary school	normal	Beidouprimary school	33
Luohu district	Grade 5	boy	the Han nationality	10	no	High school / technical secondary school / vocational high school / technical school	Middle school and below (including junior high school)	yes	5	never	17.5981	primary school	normal	Beidouprimary school	38
Luohu district	Grade 5	boy	the Han nationality	10	yes	don't know	don't know	yes	10	never	16.8919	primary school	normal	Beidouprimary school	50
Luohu district	Grade 5	boy	the Han nationality	12	no	High school / technical secondary school / vocational high school / technical school	University / junior college / higher vocational college	yes	5	1-3 times per month	15.5928	primary school	normal	Beidouprimary school	49
Luohu district	Grade 5	boy	the Han nationality	11	no	High school / technical secondary school / vocational high school / technical school	High school / technical secondary school / vocational high school / technical school	yes	6	never	16.4366	primary school	normal	Beidouprimary school	37
Luohu district	Grade 5	boy	the Han nationality	12	yes	University / junior college / higher vocational college	Middle school and below (including junior high school)	yes	5	never	16.6468	primary school	normal	Beidouprimary school	50
Luohu district	Grade 5	boy	the Han nationality	12	yes	University / junior college / higher vocational college	University / junior college / higher vocational college	no	5	1-2 times per week	20.4444	primary school	normal	Beidouprimary school	47
Luohu district	Grade 5	boy	the Han nationality	11	no	University / junior college / higher vocational college	University / junior college / higher vocational college	yes	4	3 or more times per week	19.9538	primary school	normal	Beidouprimary school	40
Luohu district	Grade 5	boy	the Han nationality	11	no	High school / technical secondary school / vocational high school / technical school	High school / technical secondary school / vocational high school / technical school	yes	5	never	17.6047	primary school	normal	Beidouprimary school	30
Luohu district	Grade 5	boy	the Han nationality	11	no	University / junior college / higher vocational college	University / junior college / higher vocational college	yes	5	3 or more times per week	20.6418	primary school	overweight	Beidouprimary school	32
Luohu district	Grade 5	boy	the Han nationality	11	no	University / junior college / higher vocational college	University / junior college / higher vocational college	yes	7	1-2 times per week	18.7305	primary school	normal	Beidouprimary school	50
Luohu district	Grade 5	boy	Other ethnic groups	11	yes	University / junior college / higher vocational college	University / junior college / higher vocational college	no	1	3 or more times per week	15.4813	primary school	normal	Beidouprimary school	41
Luohu district	Grade 5	boy	the Han nationality	11	no	High school / technical secondary school / vocational high school / technical school	High school / technical secondary school / vocational high school / technical school	yes	4	1-2 times per week	17.1158	primary school	normal	Beidouprimary school	43
Longgang District	Grade 5	boy	the Han nationality	11	no	don't know	don't know	yes	5	never	19.4771	primary school	normal	Beidouprimary school	41
Luohu district	Grade 5	boy	the Han nationality	11	no	don't know	don't know	yes	4	1-2 times per week	23.6295	primary school	obese	Beidouprimary school	26
Luohu district	Grade 5	boy	the Han nationality	11	yes	University / junior college / higher vocational college	University / junior college / higher vocational college	yes	7	1-2 times per week	22.0741	primary school	overweight	Beidouprimary school	45
Luohu district	Grade 5	boy	the Han nationality	11	no	don't know	don't know	yes	4	1-2 times per week	22.6409	primary school	overweight	Beidouprimary school	36
Luohu district	Grade 5	boy	the Han nationality	11	no	don't know	don't know	yes	3	1-3 times per month	22.719	primary school	overweight	Beidouprimary school	48
Luohu district	Grade 5	boy	the Han nationality	11	no	High school / technical secondary school / vocational high school / technical school	High school / technical secondary school / vocational high school / technical school	yes	5	3 or more times per week	23.0112	primary school	overweight	Beidouprimary school	28
Luohu district	Grade 5	boy	the Han nationality	11	no	don't know	don't know	yes	5	3 or more times per week	41.2835	primary school	obese	Beidouprimary school	31
Luohu district	Grade 5	boy	the Han nationality	11	no	High school / technical secondary school / vocational high school / technical school	High school / technical secondary school / vocational high school / technical school	yes	5	never	41.6233	primary school	obese	Beidouprimary school	33
Luohu district	Grade 5	boy	the Han nationality	12	yes	University / junior college / higher vocational college	University / junior college / higher vocational college	yes	3	1-3 times per month	44.5312	primary school	obese	Beidouprimary school	32
Luohu district	Grade 5	boy	the Han nationality	12	no	don't know	don't know	yes	3	never	42.6667	primary school	obese	Beidouprimary school	12
Luohu district	Grade 5	boy	the Han nationality	11	no	University / junior college / higher vocational college	High school / technical secondary school / vocational high school / technical school	yes	1	1-3 times per month	25.4291	primary school	obese	Beidouprimary school	32
Luohu district	Grade 5	boy	the Han nationality	11	yes	University / junior college / higher vocational college	University / junior college / higher vocational college	yes	4	1-3 times per month	31.245	primary school	obese	Beidouprimary school	27
Luohu district	Grade 5	boy	the Han nationality	11	no	Middle school and below (including junior high school)	Middle school and below (including junior high school)	yes	2	never	40.5387	primary school	obese	Beidouprimary school	30
Luohu district	Grade 5	boy	Other ethnic groups	11	yes	don't know	don't know	no	3	3 or more times per week	30.44	primary school	obese	Beidouprimary school	40
Luohu district	Grade 5	boy	the Han nationality	10	yes	University / junior college / higher vocational college	University / junior college / higher vocational college	no	4	1-2 times per week	34.7153	primary school	obese	Beidouprimary school	32
Luohu district	Grade 5	boy	the Han nationality	11	no	University / junior college / higher vocational college	Middle school and below (including junior high school)	yes	4	never	33.2986	primary school	obese	Beidouprimary school	26
Luohu district	Grade 5	boy	the Han nationality	11	yes	University / junior college / higher vocational college	University / junior college / higher vocational college	yes	7	3 or more times per week	33.2986	primary school	obese	Beidouprimary school	49
Luohu district	Grade 5	boy	the Han nationality	11	no	University / junior college / higher vocational college	University / junior college / higher vocational college	yes	5	never	15.5556	primary school	normal	Beidouprimary school	38
Luohu district	Grade 5	boy	the Han nationality	11	no	Middle school and below (including junior high school)	High school / technical secondary school / vocational high school / technical school	yes	5	3 or more times per week	33.284	primary school	obese	Beidouprimary school	31
Luohu district	Grade 5	girl	the Han nationality	12	no	Middle school and below (including junior high school)	Middle school and below (including junior high school)	yes	1	never	8.44812	primary school	normal	Beidouprimary school	10
Luohu district	Grade 5	girl	the Han nationality	10	no	University / junior college / higher vocational college	Middle school and below (including junior high school)	yes	5	never	18.369	primary school	normal	Beidouprimary school	28
Luohu district	Grade 5	girl	the Han nationality	12	yes	University / junior college / higher vocational college	University / junior college / higher vocational college	yes	4	never	12.487	primary school	normal	Beidouprimary school	49
Luohu district	Grade 5	girl	the Han nationality	11	no	don't know	don't know	yes	5	never	13.3333	primary school	normal	Beidouprimary school	17
Luohu district	Grade 5	girl	the Han nationality	11	no	High school / technical secondary school / vocational high school / technical school	University / junior college / higher vocational college	yes	5	never	13.6719	primary school	normal	Beidouprimary school	15
Luohu district	Grade 5	girl	the Han nationality	11	no	University / junior college / higher vocational college	High school / technical secondary school / vocational high school / technical school	yes	2	never	13.2002	primary school	normal	Beidouprimary school	22
Luohu district	Grade 5	girl	the Han nationality	11	no	University / junior college / higher vocational college	University / junior college / higher vocational college	yes	6	3 or more times per week	12.787	primary school	normal	Beidouprimary school	30
Luohu district	Grade 5	girl	the Han nationality	11	no	High school / technical secondary school / vocational high school / technical school	Middle school and below (including junior high school)	no	5	never	12.7831	primary school	normal	Beidouprimary school	28
Luohu district	Grade 5	girl	the Han nationality	11	no	don't know	Middle school and below (including junior high school)	yes	5	1-2 times per week	12.0173	primary school	normal	Beidouprimary school	29
Luohu district	Grade 5	girl	the Han nationality	11	no	don't know	don't know	yes	4	never	9.91867	primary school	normal	Beidouprimary school	24
Luohu district	Grade 5	girl	the Han nationality	11	yes	Middle school and below (including junior high school)	University / junior college / higher vocational college	yes	5	1-2 times per week	13.3195	primary school	normal	Beidouprimary school	36
Luohu district	Grade 5	girl	the Han nationality	11	no	Middle school and below (including junior high school)	Middle school and below (including junior high school)	yes	1	never	13.7778	primary school	normal	Beidouprimary school	23
Luohu district	Grade 5	girl	the Han nationality	10	no	University / junior college / higher vocational college	High school / technical secondary school / vocational high school / technical school	yes	3	1-3 times per month	13.7755	primary school	normal	Beidouprimary school	38
Luohu district	Grade 5	girl	the Han nationality	11	no	University / junior college / higher vocational college	University / junior college / higher vocational college	yes	5	1-2 times per week	17.5064	primary school	normal	Beidouprimary school	43
Luohu district	Grade 5	girl	the Han nationality	10	no	don't know	don't know	yes	5	3 or more times per week	20.2694	primary school	overweight	Beidouprimary school	35
Luohu district	Grade 5	girl	the Han nationality	11	no	High school / technical secondary school / vocational high school / technical school	High school / technical secondary school / vocational high school / technical school	yes	6	1-2 times per week	16.8802	primary school	normal	Beidouprimary school	13
Luohu district	Grade 5	girl	the Han nationality	11	yes	don't know	Middle school and below (including junior high school)	yes	6	1-2 times per week	14.473	primary school	normal	Beidouprimary school	29
Luohu district	Grade 5	girl	the Han nationality	11	no	don't know	don't know	yes	8	1-3 times per month	16.4196	primary school	normal	Beidouprimary school	47
Luohu district	Grade 5	girl	the Han nationality	11	no	University / junior college / higher vocational college	University / junior college / higher vocational college	yes	8	never	15.0122	primary school	normal	Beidouprimary school	33
Luohu district	Grade 5	girl	the Han nationality	11	no	High school / technical secondary school / vocational high school / technical school	University / junior college / higher vocational college	yes	5	never	18.7305	primary school	normal	Beidouprimary school	42
Luohu district	Grade 5	girl	the Han nationality	11	no	High school / technical secondary school / vocational high school / technical school	Middle school and below (including junior high school)	yes	4	never	15.8699	primary school	normal	Beidouprimary school	26
Luohu district	Grade 5	girl	the Han nationality	11	yes	High school / technical secondary school / vocational high school / technical school	High school / technical secondary school / vocational high school / technical school	no	5	never	16.3966	primary school	normal	Beidouprimary school	33
Luohu district	Grade 5	girl	the Han nationality	11	yes	High school / technical secondary school / vocational high school / technical school	High school / technical secondary school / vocational high school / technical school	yes	5	never	18.7305	primary school	normal	Beidouprimary school	38
Luohu district	Grade 5	girl	the Han nationality	11	no	Middle school and below (including junior high school)	Middle school and below (including junior high school)	yes	2	3 or more times per week	18.2222	primary school	normal	Beidouprimary school	26
Luohu district	Grade 5	girl	the Han nationality	11	no	University / junior college / higher vocational college	University / junior college / higher vocational college	yes	9	1-3 times per month	16.4444	primary school	normal	Beidouprimary school	43
Luohu district	Grade 5	girl	the Han nationality	11	no	Middle school and below (including junior high school)	Middle school and below (including junior high school)	yes	6	1-3 times per month	13.8831	primary school	normal	Beidouprimary school	37
Luohu district	Grade 5	girl	the Han nationality	11	yes	University / junior college / higher vocational college	University / junior college / higher vocational college	yes	2	1-3 times per month	16	primary school	normal	Beidouprimary school	36
Luohu district	Grade 5	girl	the Han nationality	10	no	High school / technical secondary school / vocational high school / technical school	High school / technical secondary school / vocational high school / technical school	yes	2	1-2 times per week	17.3484	primary school	normal	Beidouprimary school	30
Luohu district	Grade 5	girl	the Han nationality	11	no	University / junior college / higher vocational college	High school / technical secondary school / vocational high school / technical school	yes	5	1-2 times per week	15.5271	primary school	normal	Beidouprimary school	29
Luohu district	Grade 5	girl	the Han nationality	12	no	University / junior college / higher vocational college	High school / technical secondary school / vocational high school / technical school	yes	5	never	14.5682	primary school	normal	Beidouprimary school	31
Luohu district	Grade 5	girl	the Han nationality	12	no	University / junior college / higher vocational college	University / junior college / higher vocational college	yes	5	1-3 times per month	15.5817	primary school	normal	Beidouprimary school	30
Luohu district	Grade 5	girl	the Han nationality	12	no	High school / technical secondary school / vocational high school / technical school	High school / technical secondary school / vocational high school / technical school	yes	4	1-2 times per week	16.6468	primary school	normal	Beidouprimary school	20
Luohu district	Grade 5	girl	the Han nationality	10	no	University / junior college / higher vocational college	University / junior college / higher vocational college	yes	7	3 or more times per week	18.5108	primary school	normal	Beidouprimary school	44
Luohu district	Grade 5	girl	the Han nationality	11	no	don't know	don't know	yes	5	never	15.5556	primary school	normal	Beidouprimary school	21
Luohu district	Grade 5	girl	the Han nationality	12	no	High school / technical secondary school / vocational high school / technical school	don't know	yes	4	1-2 times per week	14.5243	primary school	normal	Beidouprimary school	16
Luohu district	Grade 5	girl	the Han nationality	11	no	High school / technical secondary school / vocational high school / technical school	High school / technical secondary school / vocational high school / technical school	yes	8	never	14.7444	primary school	normal	Beidouprimary school	26
Luohu district	Grade 5	girl	the Han nationality	11	yes	University / junior college / higher vocational college	University / junior college / higher vocational college	no	5	never	20.4518	primary school	overweight	Beidouprimary school	26
Luohu district	Grade 5	girl	the Han nationality	11	no	University / junior college / higher vocational college	University / junior college / higher vocational college	yes	5	3 or more times per week	18.662	primary school	normal	Beidouprimary school	39
Luohu district	Grade 5	girl	the Han nationality	11	no	Middle school and below (including junior high school)	Middle school and below (including junior high school)	yes	4	never	18.2222	primary school	normal	Beidouprimary school	37
Luohu district	Grade 5	girl	the Han nationality	11	no	Middle school and below (including junior high school)	Middle school and below (including junior high school)	yes	1	never	15.5556	primary school	normal	Beidouprimary school	25
Luohu district	Grade 5	girl	the Han nationality	11	yes	High school / technical secondary school / vocational high school / technical school	University / junior college / higher vocational college	yes	6	never	14.2687	primary school	normal	Beidouprimary school	32
Luohu district	Grade 5	girl	the Han nationality	10	no	Master's or PhD	Master's or PhD	yes	4	3 or more times per week	17.3469	primary school	normal	Beidouprimary school	50
Luohu district	Grade 5	girl	the Han nationality	12	no	don't know	don't know	yes	5	3 or more times per week	14.7959	primary school	normal	Beidouprimary school	36
Luohu district	Grade 5	girl	the Han nationality	11	no	don't know	don't know	yes	10	3 or more times per week	16.6493	primary school	normal	Beidouprimary school	46
Luohu district	Grade 5	girl	the Han nationality	11	no	Middle school and below (including junior high school)	University / junior college / higher vocational college	yes	3	3 or more times per week	15.7651	primary school	normal	Beidouprimary school	24
Luohu district	Grade 5	girl	the Han nationality	11	no	High school / technical secondary school / vocational high school / technical school	High school / technical secondary school / vocational high school / technical school	yes	7	never	14.3459	primary school	normal	Beidouprimary school	24
Luohu district	Grade 5	girl	the Han nationality	11	no	Middle school and below (including junior high school)	University / junior college / higher vocational college	yes	4	never	19.2277	primary school	normal	Beidouprimary school	35
Luohu district	Grade 5	girl	Other ethnic groups	11	yes	University / junior college / higher vocational college	University / junior college / higher vocational college	yes	6	1-2 times per week	15.8173	primary school	normal	Beidouprimary school	28
Luohu district	Grade 5	girl	the Han nationality	11	yes	High school / technical secondary school / vocational high school / technical school	High school / technical secondary school / vocational high school / technical school	yes	5	1-2 times per week	13.9147	primary school	normal	Beidouprimary school	40
Luohu district	Grade 5	girl	the Han nationality	11	no	High school / technical secondary school / vocational high school / technical school	University / junior college / higher vocational college	yes	4	1-3 times per month	15.625	primary school	normal	Beidouprimary school	28
Luohu district	Grade 5	girl	the Han nationality	12	no	don't know	don't know	yes	5	never	19.5312	primary school	normal	Beidouprimary school	11
Luohu district	Grade 5	girl	the Han nationality	10	no	University / junior college / higher vocational college	High school / technical secondary school / vocational high school / technical school	yes	4	1-3 times per month	14.8086	primary school	normal	Beidouprimary school	29
Luohu district	Grade 5	girl	the Han nationality	10	yes	University / junior college / higher vocational college	University / junior college / higher vocational college	yes	5	1-3 times per month	15.5223	primary school	normal	Beidouprimary school	40
Luohu district	Grade 5	girl	the Han nationality	12	no	University / junior college / higher vocational college	Middle school and below (including junior high school)	yes	1	1-3 times per month	15.6157	primary school	normal	Beidouprimary school	28
Luohu district	Grade 5	girl	the Han nationality	11	no	University / junior college / higher vocational college	Middle school and below (including junior high school)	yes	5	never	20.9321	primary school	overweight	Beidouprimary school	32
Luohu district	Grade 5	girl	the Han nationality	12	no	University / junior college / higher vocational college	University / junior college / higher vocational college	yes	8	1-3 times per month	22.2222	primary school	overweight	Beidouprimary school	14
Luohu district	Grade 5	girl	the Han nationality	11	no	University / junior college / higher vocational college	University / junior college / higher vocational college	yes	5	1-3 times per month	22.0317	primary school	overweight	Beidouprimary school	44
Luohu district	Grade 5	girl	the Han nationality	10	no	University / junior college / higher vocational college	University / junior college / higher vocational college	yes	5	never	22.0492	primary school	obese	Beidouprimary school	41
Luohu district	Grade 5	girl	the Han nationality	10	no	High school / technical secondary school / vocational high school / technical school	Middle school and below (including junior high school)	yes	6	never	36.264	primary school	obese	Beidouprimary school	30
Luohu district	Grade 5	girl	the Han nationality	10	no	University / junior college / higher vocational college	Middle school and below (including junior high school)	yes	4	1-2 times per week	33.2535	primary school	obese	Beidouprimary school	40
Luohu district	Grade 5	girl	the Han nationality	11	yes	University / junior college / higher vocational college	University / junior college / higher vocational college	no	5	never	25.7778	primary school	obese	Beidouprimary school	27
Luohu district	Grade 5	girl	the Han nationality	11	no	High school / technical secondary school / vocational high school / technical school	High school / technical secondary school / vocational high school / technical school	yes	5	1-3 times per month	29.5918	primary school	obese	Beidouprimary school	27
Luohu district	Grade 5	girl	the Han nationality	10	no	don't know	don't know	yes	6	1-3 times per month	29.5918	primary school	obese	Beidouprimary school	29
Luohu district	Grade 5	girl	the Han nationality	11	no	High school / technical secondary school / vocational high school / technical school	High school / technical secondary school / vocational high school / technical school	yes	2	3 or more times per week	36.9822	primary school	obese	Beidouprimary school	30
Luohu district	Grade 5	girl	the Han nationality	11	no	Middle school and below (including junior high school)	Middle school and below (including junior high school)	yes	4	never	28.5375	primary school	obese	Beidouprimary school	30
Luohu district	Grade 5	girl	the Han nationality	13	no	Middle school and below (including junior high school)	Middle school and below (including junior high school)	yes	5	1-2 times per week	27.6304	primary school	obese	Beidouprimary school	30
Luohu district	Grade 5	girl	the Han nationality	11	yes	University / junior college / higher vocational college	Master's or PhD	yes	6	3 or more times per week	27.3923	primary school	obese	Beidouprimary school	44
Luohu district	Grade 5	girl	the Han nationality	11	no	High school / technical secondary school / vocational high school / technical school	Middle school and below (including junior high school)	yes	7	3 or more times per week	31.9676	primary school	obese	Beidouprimary school	41
Luohu district	Grade 5	girl	the Han nationality	12	no	Middle school and below (including junior high school)	Middle school and below (including junior high school)	yes	5	1-3 times per month	28.5375	primary school	obese	Beidouprimary school	30
Luohu district	Grade 5	girl	the Han nationality	11	no	High school / technical secondary school / vocational high school / technical school	University / junior college / higher vocational college	yes	3	1-2 times per week	23.1481	primary school	obese	Beidouprimary school	39
Luohu district	Grade 5	girl	the Han nationality	11	no	Middle school and below (including junior high school)	Middle school and below (including junior high school)	yes	1	1-3 times per month	30.9156	primary school	obese	Beidouprimary school	29
Luohu district	Grade 5	girl	the Han nationality	11	no	University / junior college / higher vocational college	High school / technical secondary school / vocational high school / technical school	yes	6	1-2 times per week	13.8831	primary school	normal	Beidouprimary school	37
Luohu district	Grade 5	girl	the Han nationality	12	no	High school / technical secondary school / vocational high school / technical school	University / junior college / higher vocational college	yes	6	1-3 times per month	20.5049	primary school	overweight	Beidouprimary school	38
Luohu district	Grade 5	girl	the Han nationality	11	yes	High school / technical secondary school / vocational high school / technical school	Middle school and below (including junior high school)	no	2	never	14.5682	primary school	normal	Beidouprimary school	50
Luohu district	Grade 5	girl	the Han nationality	10	yes	High school / technical secondary school / vocational high school / technical school	University / junior college / higher vocational college	yes	4	never	30.7574	primary school	obese	Beidouprimary school	23
Luohu district	Grade 5	girl	the Han nationality	12	yes	University / junior college / higher vocational college	University / junior college / higher vocational college	no	4	never	8.54372	primary school	normal	Beidouprimary school	30
Luohu district	Grade 5	girl	the Han nationality	12	no	don't know	don't know	yes	5	never	13.67	primary school	normal	Beidouprimary school	44
Luohu district	Grade 5	girl	the Han nationality	10	no	Middle school and below (including junior high school)	High school / technical secondary school / vocational high school / technical school	no	4	never	13.3902	primary school	normal	Beidouprimary school	38
Luohu district	Grade 5	girl	the Han nationality	11	yes	University / junior college / higher vocational college	University / junior college / higher vocational college	yes	6	3 or more times per week	12.6665	primary school	normal	Beidouprimary school	38
Luohu district	Grade 5	girl	the Han nationality	11	no	University / junior college / higher vocational college	University / junior college / higher vocational college	yes	6	never	20.5389	primary school	overweight	Beidouprimary school	32
Luohu district	Grade 5	girl	the Han nationality	11	yes	University / junior college / higher vocational college	University / junior college / higher vocational college	yes	5	3 or more times per week	17.2248	primary school	normal	Beidouprimary school	50
Luohu district	Grade 5	girl	the Han nationality	11	yes	University / junior college / higher vocational college	University / junior college / higher vocational college	no	6	3 or more times per week	18.369	primary school	normal	Beidouprimary school	30
Luohu district	Grade 5	girl	the Han nationality	11	yes	University / junior college / higher vocational college	University / junior college / higher vocational college	yes	5	3 or more times per week	16.0229	primary school	normal	Beidouprimary school	44
Luohu district	Grade 5	girl	the Han nationality	11	no	High school / technical secondary school / vocational high school / technical school	University / junior college / higher vocational college	yes	8	never	18.3143	primary school	normal	Beidouprimary school	30
Luohu district	Grade 5	girl	Other ethnic groups	11	no	University / junior college / higher vocational college	University / junior college / higher vocational college	yes	5	1-2 times per week	17.9817	primary school	normal	Beidouprimary school	37
Luohu district	Grade 5	girl	the Han nationality	11	yes	University / junior college / higher vocational college	University / junior college / higher vocational college	yes	4	never	16.4446	primary school	normal	Beidouprimary school	34
Luohu district	Grade 5	girl	the Han nationality	10	yes	University / junior college / higher vocational college	University / junior college / higher vocational college	yes	6	1-2 times per week	15.9788	primary school	normal	Beidouprimary school	21
Luohu district	Grade 5	girl	the Han nationality	11	no	University / junior college / higher vocational college	don't know	yes	5	never	16.0958	primary school	normal	Beidouprimary school	32
Luohu district	Grade 5	girl	the Han nationality	12	yes	University / junior college / higher vocational college	High school / technical secondary school / vocational high school / technical school	yes	3	1-2 times per week	19.025	primary school	normal	Beidouprimary school	29
Luohu district	Grade 5	girl	the Han nationality	11	no	High school / technical secondary school / vocational high school / technical school	University / junior college / higher vocational college	yes	5	never	18.1787	primary school	normal	Beidouprimary school	38
Luohu district	Grade 5	girl	the Han nationality	11	no	University / junior college / higher vocational college	High school / technical secondary school / vocational high school / technical school	yes	4	1-2 times per week	14.6092	primary school	normal	Beidouprimary school	36
Luohu district	Grade 5	girl	the Han nationality	11	no	University / junior college / higher vocational college	University / junior college / higher vocational college	yes	2	never	16.2278	primary school	normal	Beidouprimary school	20
Luohu district	Grade 5	girl	the Han nationality	11	yes	University / junior college / higher vocational college	don't know	yes	6	1-2 times per week	16.6468	primary school	normal	Beidouprimary school	25
Luohu district	Grade 5	girl	the Han nationality	10	no	University / junior college / higher vocational college	University / junior college / higher vocational college	yes	4	never	19.5556	primary school	overweight	Beidouprimary school	36
Luohu district	Grade 5	girl	the Han nationality	12	no	Master's or PhD	University / junior college / higher vocational college	yes	5	3 or more times per week	16	primary school	normal	Beidouprimary school	45
Luohu district	Grade 5	girl	the Han nationality	12	yes	don't know	don't know	yes	5	3 or more times per week	18.2899	primary school	normal	Beidouprimary school	33
Luohu district	Grade 5	girl	the Han nationality	13	no	University / junior college / higher vocational college	High school / technical secondary school / vocational high school / technical school	yes	4	3 or more times per week	15.2279	primary school	normal	Beidouprimary school	44
Luohu district	Grade 5	girl	the Han nationality	11	yes	don't know	don't know	yes	7	3 or more times per week	14.8721	primary school	normal	Beidouprimary school	50
Luohu district	Grade 5	girl	the Han nationality	11	no	University / junior college / higher vocational college	University / junior college / higher vocational college	yes	6	never	16.197	primary school	normal	Beidouprimary school	39
Luohu district	Grade 5	girl	the Han nationality	10	no	Master's or PhD	Master's or PhD	yes	4	1-3 times per month	17.5822	primary school	normal	Beidouprimary school	39
Luohu district	Grade 5	girl	the Han nationality	11	no	High school / technical secondary school / vocational high school / technical school	University / junior college / higher vocational college	yes	6	3 or more times per week	17.3604	primary school	normal	Beidouprimary school	46
Luohu district	Grade 5	girl	the Han nationality	11	no	High school / technical secondary school / vocational high school / technical school	University / junior college / higher vocational college	yes	6	1-3 times per month	15.1489	primary school	normal	Beidouprimary school	35
Luohu district	Grade 5	girl	the Han nationality	11	yes	University / junior college / higher vocational college	University / junior college / higher vocational college	yes	5	1-2 times per week	17.2879	primary school	normal	Beidouprimary school	30
Luohu district	Grade 5	girl	the Han nationality	10	no	University / junior college / higher vocational college	University / junior college / higher vocational college	yes	5	1-3 times per month	19.9762	primary school	overweight	Beidouprimary school	30
Luohu district	Grade 5	girl	the Han nationality	10	no	High school / technical secondary school / vocational high school / technical school	High school / technical secondary school / vocational high school / technical school	yes	6	1-2 times per week	15.9788	primary school	normal	Beidouprimary school	45
Luohu district	Grade 5	girl	the Han nationality	10	no	High school / technical secondary school / vocational high school / technical school	High school / technical secondary school / vocational high school / technical school	yes	5	1-2 times per week	16.197	primary school	normal	Beidouprimary school	41
Luohu district	Grade 5	girl	the Han nationality	12	no	High school / technical secondary school / vocational high school / technical school	University / junior college / higher vocational college	yes	7	3 or more times per week	16.8889	primary school	normal	Beidouprimary school	50
Luohu district	Grade 5	girl	Other ethnic groups	10	no	University / junior college / higher vocational college	University / junior college / higher vocational college	yes	6	3 or more times per week	15.1111	primary school	normal	Beidouprimary school	35
Luohu district	Grade 5	girl	the Han nationality	10	yes	University / junior college / higher vocational college	University / junior college / higher vocational college	yes	2	3 or more times per week	16.6133	primary school	normal	Beidouprimary school	35
Luohu district	Grade 5	girl	Other ethnic groups	10	no	University / junior college / higher vocational college	University / junior college / higher vocational college	yes	6	3 or more times per week	15.1111	primary school	normal	Beidouprimary school	34
Luohu district	Grade 5	girl	the Han nationality	11	no	don't know	don't know	yes	5	3 or more times per week	15.5556	primary school	normal	Beidouprimary school	32
Luohu district	Grade 5	girl	the Han nationality	11	no	High school / technical secondary school / vocational high school / technical school	University / junior college / higher vocational college	yes	5	1-3 times per month	14.6092	primary school	normal	Beidouprimary school	25
Luohu district	Grade 5	girl	the Han nationality	11	no	High school / technical secondary school / vocational high school / technical school	High school / technical secondary school / vocational high school / technical school	yes	6	3 or more times per week	16.3658	primary school	normal	Beidouprimary school	35
Luohu district	Grade 5	girl	the Han nationality	12	no	University / junior college / higher vocational college	High school / technical secondary school / vocational high school / technical school	yes	5	never	18.107	primary school	normal	Beidouprimary school	26
Luohu district	Grade 5	girl	the Han nationality	11	no	don't know	don't know	yes	4	1-2 times per week	15.3061	primary school	normal	Beidouprimary school	34
Luohu district	Grade 5	girl	the Han nationality	11	yes	University / junior college / higher vocational college	University / junior college / higher vocational college	yes	5	1-3 times per month	35.3386	primary school	obese	Beidouprimary school	38
Luohu district	Grade 5	girl	the Han nationality	11	no	don't know	don't know	yes	4	never	26.6667	primary school	obese	Beidouprimary school	23
Luohu district	Grade 5	girl	the Han nationality	11	no	University / junior college / higher vocational college	High school / technical secondary school / vocational high school / technical school	yes	9	1-3 times per month	26.7804	primary school	obese	Beidouprimary school	36
Luohu district	Grade 5	girl	the Han nationality	10	no	High school / technical secondary school / vocational high school / technical school	University / junior college / higher vocational college	yes	3	1-3 times per month	35.796	primary school	obese	Beidouprimary school	34
Luohu district	Grade 5	girl	the Han nationality	11	no	University / junior college / higher vocational college	University / junior college / higher vocational college	yes	2	never	24.064	primary school	obese	Beidouprimary school	23
Luohu district	Grade 5	girl	the Han nationality	10	no	University / junior college / higher vocational college	University / junior college / higher vocational college	yes	4	1-2 times per week	34.626	primary school	obese	Beidouprimary school	37
Luohu district	Grade 5	girl	the Han nationality	10	no	don't know	don't know	yes	7	1-3 times per month	26.1751	primary school	obese	Beidouprimary school	38
Luohu district	Grade 5	girl	the Han nationality	11	no	High school / technical secondary school / vocational high school / technical school	High school / technical secondary school / vocational high school / technical school	yes	5	1-2 times per week	31.1111	primary school	obese	Beidouprimary school	33
Luohu district	Grade 5	girl	the Han nationality	11	yes	University / junior college / higher vocational college	University / junior college / higher vocational college	yes	4	1-3 times per month	35.0293	primary school	obese	Beidouprimary school	31
Luohu district	Grade 5	girl	the Han nationality	11	no	University / junior college / higher vocational college	University / junior college / higher vocational college	yes	7	3 or more times per week	38.5256	primary school	obese	Beidouprimary school	50
Luohu district	Grade 5	girl	the Han nationality	12	no	High school / technical secondary school / vocational high school / technical school	University / junior college / higher vocational college	yes	3	never	31.6242	primary school	obese	Beidouprimary school	50
Luohu district	Grade 5	girl	the Han nationality	11	no	University / junior college / higher vocational college	University / junior college / higher vocational college	yes	4	1-2 times per week	31.0797	primary school	obese	Beidouprimary school	42
Luohu district	Grade 5	girl	the Han nationality	11	yes	University / junior college / higher vocational college	University / junior college / higher vocational college	yes	5	1-3 times per month	33.3108	primary school	obese	Beidouprimary school	23
Luohu district	Grade 5	girl	the Han nationality	10	no	University / junior college / higher vocational college	Middle school and below (including junior high school)	no	6	never	29.8997	primary school	obese	Beidouprimary school	25
Luohu district	Grade 5	girl	the Han nationality	12	no	High school / technical secondary school / vocational high school / technical school	University / junior college / higher vocational college	yes	4	never	31.6242	primary school	obese	Beidouprimary school	50
Luohu district	Grade 5	girl	the Han nationality	11	no	University / junior college / higher vocational college	Master's or PhD	yes	5	3 or more times per week	14.0345	primary school	normal	Beidouprimary school	30
Luohu district	Grade 5	girl	the Han nationality	10	no	High school / technical secondary school / vocational high school / technical school	High school / technical secondary school / vocational high school / technical school	yes	5	1-3 times per month	13.1275	primary school	normal	Beidouprimary school	32
Luohu district	Grade 5	girl	Other ethnic groups	12	no	High school / technical secondary school / vocational high school / technical school	Middle school and below (including junior high school)	yes	6	3 or more times per week	19.5312	primary school	normal	Beidouprimary school	43
Luohu district	Grade 5	girl	the Han nationality	11	yes	University / junior college / higher vocational college	University / junior college / higher vocational college	yes	6	never	14.3363	primary school	normal	Beidouprimary school	34
Luohu district	Grade 5	girl	the Han nationality	11	no	University / junior college / higher vocational college	University / junior college / higher vocational college	yes	7	1-3 times per month	33.7325	primary school	obese	Beidouprimary school	44
Luohu district	Grade 5	girl	the Han nationality	12	no	High school / technical secondary school / vocational high school / technical school	High school / technical secondary school / vocational high school / technical school	yes	5	never	33.2937	primary school	obese	Beidouprimary school	34
Luohu district	Grade 5	girl	the Han nationality	11	no	High school / technical secondary school / vocational high school / technical school	Middle school and below (including junior high school)	yes	4	never	38.8727	primary school	obese	Beidouprimary school	13
Luohu district	Grade 6	boy	the Han nationality	12	no	University / junior college / higher vocational college	University / junior college / higher vocational college	yes	7	never	18.75	primary school	normal	Beidouprimary school	30
Luohu district	Grade 6	boy	the Han nationality	12	no	don't know	don't know	yes	5	3 or more times per week	16.4366	primary school	normal	Beidouprimary school	19
Luohu district	Grade 6	boy	the Han nationality	12	no	Middle school and below (including junior high school)	Middle school and below (including junior high school)	yes	6	1-2 times per week	13.5129	primary school	normal	Beidouprimary school	44
Luohu district	Grade 6	boy	the Han nationality	12	yes	High school / technical secondary school / vocational high school / technical school	High school / technical secondary school / vocational high school / technical school	yes	10	never	13.6926	primary school	normal	Beidouprimary school	50
Luohu district	Grade 6	boy	the Han nationality	12	no	Master's or PhD	Master's or PhD	no	4	3 or more times per week	14.4208	primary school	normal	Beidouprimary school	45
Luohu district	Grade 6	boy	Other ethnic groups	13	no	Middle school and below (including junior high school)	High school / technical secondary school / vocational high school / technical school	yes	6	1-3 times per month	20.9572	primary school	normal	Beidouprimary school	20
Luohu district	Grade 6	boy	the Han nationality	12	no	Middle school and below (including junior high school)	Middle school and below (including junior high school)	yes	7	never	15.7888	primary school	normal	Beidouprimary school	30
Luohu district	Grade 6	boy	the Han nationality	11	no	don't know	don't know	yes	6	never	15.4266	primary school	normal	Beidouprimary school	30
Luohu district	Grade 6	boy	the Han nationality	12	no	Middle school and below (including junior high school)	Middle school and below (including junior high school)	yes	10	never	15.8221	primary school	normal	Beidouprimary school	45
Luohu district	Grade 6	boy	the Han nationality	12	no	High school / technical secondary school / vocational high school / technical school	University / junior college / higher vocational college	yes	6	1-2 times per week	19.025	primary school	normal	Beidouprimary school	30
Luohu district	Grade 6	boy	the Han nationality	12	no	University / junior college / higher vocational college	University / junior college / higher vocational college	yes	5	never	18.3785	primary school	normal	Beidouprimary school	30
Luohu district	Grade 6	boy	the Han nationality	12	no	University / junior college / higher vocational college	University / junior college / higher vocational college	yes	6	never	17.0874	primary school	normal	Beidouprimary school	34
Luohu district	Grade 6	boy	the Han nationality	12	yes	University / junior college / higher vocational college	University / junior college / higher vocational college	no	5	never	20.9566	primary school	overweight	Beidouprimary school	19
Luohu district	Grade 6	boy	the Han nationality	13	no	don't know	don't know	yes	3	3 or more times per week	14.758	primary school	normal	Beidouprimary school	37
Luohu district	Grade 6	boy	the Han nationality	12	no	University / junior college / higher vocational college	High school / technical secondary school / vocational high school / technical school	yes	1	3 or more times per week	19.9594	primary school	normal	Beidouprimary school	32
Luohu district	Grade 6	boy	the Han nationality	12	no	Middle school and below (including junior high school)	High school / technical secondary school / vocational high school / technical school	yes	5	1-2 times per week	14.6667	primary school	normal	Beidouprimary school	30
Luohu district	Grade 6	boy	the Han nationality	12	yes	University / junior college / higher vocational college	University / junior college / higher vocational college	yes	5	1-2 times per week	16.8663	primary school	normal	Beidouprimary school	42
Luohu district	Grade 6	boy	the Han nationality	11	no	High school / technical secondary school / vocational high school / technical school	Middle school and below (including junior high school)	yes	5	3 or more times per week	16	primary school	normal	Beidouprimary school	10
Luohu district	Grade 6	boy	the Han nationality	11	no	High school / technical secondary school / vocational high school / technical school	University / junior college / higher vocational college	yes	5	1-2 times per week	17.3484	primary school	normal	Beidouprimary school	10
Luohu district	Grade 6	boy	the Han nationality	11	no	High school / technical secondary school / vocational high school / technical school	High school / technical secondary school / vocational high school / technical school	yes	6	1-2 times per week	20.3619	primary school	overweight	Beidouprimary school	28
Luohu district	Grade 6	boy	the Han nationality	11	no	don't know	don't know	yes	4	never	18.75	primary school	normal	Beidouprimary school	10
Luohu district	Grade 6	boy	the Han nationality	13	yes	don't know	don't know	yes	6	never	19.8178	primary school	normal	Beidouprimary school	12
Luohu district	Grade 6	boy	the Han nationality	12	no	Middle school and below (including junior high school)	Middle school and below (including junior high school)	yes	4	never	17.3484	primary school	normal	Beidouprimary school	43
Luohu district	Grade 6	boy	the Han nationality	12	no	High school / technical secondary school / vocational high school / technical school	University / junior college / higher vocational college	yes	3	never	15.5709	primary school	normal	Beidouprimary school	26
Luohu district	Grade 6	boy	the Han nationality	12	no	don't know	don't know	yes	6	3 or more times per week	17.1018	primary school	normal	Beidouprimary school	30
Luohu district	Grade 6	boy	the Han nationality	12	no	Master's or PhD	Master's or PhD	yes	6	never	17.1045	primary school	normal	Beidouprimary school	36
Luohu district	Grade 6	boy	the Han nationality	12	no	University / junior college / higher vocational college	High school / technical secondary school / vocational high school / technical school	yes	6	1-3 times per month	19.9792	primary school	normal	Beidouprimary school	50
Luohu district	Grade 6	boy	the Han nationality	11	no	don't know	don't know	yes	7	1-2 times per week	15.7888	primary school	normal	Beidouprimary school	47
Luohu district	Grade 6	boy	the Han nationality	11	no	don't know	don't know	yes	3	never	20.5457	primary school	overweight	Beidouprimary school	27
Luohu district	Grade 6	boy	the Han nationality	12	no	University / junior college / higher vocational college	University / junior college / higher vocational college	yes	5	1-2 times per week	17.0874	primary school	normal	Beidouprimary school	42
Luohu district	Grade 6	boy	the Han nationality	12	no	University / junior college / higher vocational college	University / junior college / higher vocational college	yes	7	never	14.758	primary school	normal	Beidouprimary school	36
Luohu district	Grade 6	boy	the Han nationality	12	no	don't know	don't know	no	3	never	17.898	primary school	normal	Beidouprimary school	24
Luohu district	Grade 6	boy	the Han nationality	13	no	High school / technical secondary school / vocational high school / technical school	University / junior college / higher vocational college	yes	8	never	19.91	primary school	normal	Beidouprimary school	10
Luohu district	Grade 6	boy	the Han nationality	12	yes	University / junior college / higher vocational college	University / junior college / higher vocational college	yes	6	never	21.4844	primary school	overweight	Beidouprimary school	40
Luohu district	Grade 6	boy	the Han nationality	12	yes	University / junior college / higher vocational college	University / junior college / higher vocational college	yes	4	never	18.591	primary school	normal	Beidouprimary school	40
Luohu district	Grade 6	boy	the Han nationality	12	no	High school / technical secondary school / vocational high school / technical school	Middle school and below (including junior high school)	yes	4	1-3 times per month	19.5312	primary school	normal	Beidouprimary school	30
Luohu district	Grade 6	boy	the Han nationality	12	no	Middle school and below (including junior high school)	don't know	yes	10	never	19.736	primary school	normal	Beidouprimary school	27
Luohu district	Grade 6	boy	the Han nationality	12	no	Middle school and below (including junior high school)	Middle school and below (including junior high school)	yes	6	never	15.3502	primary school	normal	Beidouprimary school	34
Luohu district	Grade 6	boy	the Han nationality	12	yes	University / junior college / higher vocational college	University / junior college / higher vocational college	yes	5	never	16.8475	primary school	normal	Beidouprimary school	37
Luohu district	Grade 6	boy	the Han nationality	12	no	High school / technical secondary school / vocational high school / technical school	High school / technical secondary school / vocational high school / technical school	yes	3	1-3 times per month	14.7028	primary school	normal	Beidouprimary school	29
Luohu district	Grade 6	boy	the Han nationality	12	no	High school / technical secondary school / vocational high school / technical school	University / junior college / higher vocational college	yes	5	3 or more times per week	17.5278	primary school	normal	Beidouprimary school	24
Luohu district	Grade 6	boy	the Han nationality	12	no	High school / technical secondary school / vocational high school / technical school	University / junior college / higher vocational college	yes	4	never	19.2974	primary school	normal	Beidouprimary school	30
Luohu district	Grade 6	boy	the Han nationality	12	no	don't know	don't know	yes	3	never	22.2222	primary school	overweight	Beidouprimary school	30
Luohu district	Grade 6	boy	the Han nationality	12	no	Middle school and below (including junior high school)	High school / technical secondary school / vocational high school / technical school	yes	6	1-2 times per week	23.4375	primary school	overweight	Beidouprimary school	29
Luohu district	Grade 6	boy	the Han nationality	12	yes	University / junior college / higher vocational college	University / junior college / higher vocational college	yes	5	never	22.8928	primary school	overweight	Beidouprimary school	34
Luohu district	Grade 6	boy	the Han nationality	12	no	Middle school and below (including junior high school)	Middle school and below (including junior high school)	yes	4	1-3 times per month	22.006	primary school	overweight	Beidouprimary school	32
Luohu district	Grade 6	boy	the Han nationality	12	yes	University / junior college / higher vocational college	University / junior college / higher vocational college	yes	10	1-2 times per week	22.1003	primary school	overweight	Beidouprimary school	25
Luohu district	Grade 6	boy	the Han nationality	13	no	University / junior college / higher vocational college	University / junior college / higher vocational college	yes	4	3 or more times per week	22.8625	primary school	overweight	Beidouprimary school	48
Luohu district	Grade 6	boy	the Han nationality	12	no	Middle school and below (including junior high school)	High school / technical secondary school / vocational high school / technical school	yes	3	3 or more times per week	22.4766	primary school	overweight	Beidouprimary school	27
Luohu district	Grade 6	boy	the Han nationality	12	no	Middle school and below (including junior high school)	Middle school and below (including junior high school)	yes	7	never	26.6397	primary school	obese	Beidouprimary school	50
Luohu district	Grade 6	boy	the Han nationality	12	no	don't know	don't know	yes	2	never	28.5375	primary school	obese	Beidouprimary school	10
Luohu district	Grade 6	boy	the Han nationality	12	no	don't know	don't know	yes	6	1-3 times per month	40.8163	primary school	obese	Beidouprimary school	30
Luohu district	Grade 6	boy	the Han nationality	14	no	High school / technical secondary school / vocational high school / technical school	High school / technical secondary school / vocational high school / technical school	yes	6	never	31.0056	primary school	obese	Beidouprimary school	10
Luohu district	Grade 6	boy	Other ethnic groups	13	no	University / junior college / higher vocational college	University / junior college / higher vocational college	yes	3	never	35.1562	primary school	obese	Beidouprimary school	10
Luohu district	Grade 6	boy	the Han nationality	12	no	University / junior college / higher vocational college	University / junior college / higher vocational college	yes	5	1-2 times per week	37.5924	primary school	obese	Beidouprimary school	48
Luohu district	Grade 6	boy	the Han nationality	12	no	Middle school and below (including junior high school)	Middle school and below (including junior high school)	yes	7	1-2 times per week	25.6369	primary school	obese	Beidouprimary school	29
Luohu district	Grade 6	boy	the Han nationality	12	yes	University / junior college / higher vocational college	Middle school and below (including junior high school)	yes	3	never	22.8928	primary school	overweight	Beidouprimary school	36
Luohu district	Grade 6	boy	the Han nationality	11	yes	University / junior college / higher vocational college	University / junior college / higher vocational college	yes	5	1-2 times per week	18.8776	primary school	normal	Beidouprimary school	40
Luohu district	Grade 6	boy	the Han nationality	11	no	University / junior college / higher vocational college	High school / technical secondary school / vocational high school / technical school	yes	4	never	18.3594	primary school	normal	Beidouprimary school	50
Luohu district	Grade 6	boy	the Han nationality	11	yes	University / junior college / higher vocational college	University / junior college / higher vocational college	yes	4	never	21.7193	primary school	overweight	Beidouprimary school	49
Luohu district	Grade 6	boy	the Han nationality	12	yes	University / junior college / higher vocational college	University / junior college / higher vocational college	yes	7	never	21.2585	primary school	overweight	Beidouprimary school	50
Luohu district	Grade 6	boy	the Han nationality	11	yes	don't know	don't know	yes	5	3 or more times per week	16.901	primary school	normal	Beidouprimary school	50
Luohu district	Grade 6	boy	the Han nationality	12	no	University / junior college / higher vocational college	University / junior college / higher vocational college	yes	7	3 or more times per week	17.3577	primary school	normal	Beidouprimary school	43
Luohu district	Grade 6	boy	the Han nationality	12	yes	University / junior college / higher vocational college	University / junior college / higher vocational college	yes	4	never	16.6493	primary school	normal	Beidouprimary school	26
Luohu district	Grade 6	boy	the Han nationality	10	yes	don't know	don't know	yes	3	never	16.8242	primary school	normal	Beidouprimary school	34
Luohu district	Grade 6	boy	the Han nationality	12	no	University / junior college / higher vocational college	University / junior college / higher vocational college	yes	7	1-3 times per month	17.0874	primary school	normal	Beidouprimary school	10
Luohu district	Grade 6	boy	the Han nationality	12	no	Middle school and below (including junior high school)	Middle school and below (including junior high school)	yes	5	3 or more times per week	17.1875	primary school	normal	Beidouprimary school	43
Luohu district	Grade 6	boy	the Han nationality	12	yes	University / junior college / higher vocational college	University / junior college / higher vocational college	no	4	1-3 times per month	19.5717	primary school	normal	Beidouprimary school	24
Luohu district	Grade 6	boy	the Han nationality	13	yes	High school / technical secondary school / vocational high school / technical school	High school / technical secondary school / vocational high school / technical school	yes	4	1-2 times per week	16.8962	primary school	normal	Beidouprimary school	50
Luohu district	Grade 6	boy	the Han nationality	12	no	don't know	don't know	no	2	never	22.7732	primary school	overweight	Beidouprimary school	18
Luohu district	Grade 6	boy	the Han nationality	13	no	Middle school and below (including junior high school)	Middle school and below (including junior high school)	no	4	1-2 times per week	22.0317	primary school	overweight	Beidouprimary school	30
Luohu district	Grade 6	boy	the Han nationality	12	no	University / junior college / higher vocational college	University / junior college / higher vocational college	yes	5	1-3 times per month	19.0311	primary school	normal	Beidouprimary school	21
Luohu district	Grade 6	girl	the Han nationality	12	no	University / junior college / higher vocational college	High school / technical secondary school / vocational high school / technical school	yes	5	never	13.0643	primary school	normal	Beidouprimary school	50
Luohu district	Grade 6	girl	the Han nationality	12	no	don't know	don't know	no	2	never	17.313	primary school	normal	Beidouprimary school	20
Luohu district	Grade 6	girl	the Han nationality	11	yes	University / junior college / higher vocational college	Master's or PhD	yes	5	1-2 times per week	16.2274	primary school	normal	Beidouprimary school	10
Luohu district	Grade 6	girl	the Han nationality	12	no	High school / technical secondary school / vocational high school / technical school	Middle school and below (including junior high school)	yes	4	never	15.8221	primary school	normal	Beidouprimary school	40
Luohu district	Grade 6	girl	the Han nationality	12	no	University / junior college / higher vocational college	University / junior college / higher vocational college	yes	5	1-2 times per week	14.382	primary school	normal	Beidouprimary school	23
Luohu district	Grade 6	girl	the Han nationality	11	yes	High school / technical secondary school / vocational high school / technical school	High school / technical secondary school / vocational high school / technical school	yes	3	1-3 times per month	14.5682	primary school	normal	Beidouprimary school	44
Luohu district	Grade 6	girl	the Han nationality	12	no	High school / technical secondary school / vocational high school / technical school	Middle school and below (including junior high school)	yes	5	never	16.4474	primary school	normal	Beidouprimary school	30
Luohu district	Grade 6	girl	the Han nationality	11	no	University / junior college / higher vocational college	University / junior college / higher vocational college	no	3	never	17.0392	primary school	normal	Beidouprimary school	12
Luohu district	Grade 6	girl	the Han nationality	11	no	University / junior college / higher vocational college	University / junior college / higher vocational college	yes	7	never	17.1225	primary school	normal	Beidouprimary school	10
Luohu district	Grade 6	girl	the Han nationality	11	no	University / junior college / higher vocational college	University / junior college / higher vocational college	yes	5	1-3 times per month	18.3594	primary school	normal	Beidouprimary school	36
Luohu district	Grade 6	girl	the Han nationality	11	no	Middle school and below (including junior high school)	Middle school and below (including junior high school)	yes	6	1-2 times per week	14.2687	primary school	normal	Beidouprimary school	32
Luohu district	Grade 6	girl	the Han nationality	11	yes	Master's or PhD	High school / technical secondary school / vocational high school / technical school	yes	6	1-3 times per month	14.6092	primary school	normal	Beidouprimary school	32
Luohu district	Grade 6	girl	Other ethnic groups	12	no	University / junior college / higher vocational college	High school / technical secondary school / vocational high school / technical school	yes	6	1-3 times per month	17.313	primary school	normal	Beidouprimary school	24
Luohu district	Grade 6	girl	the Han nationality	12	no	High school / technical secondary school / vocational high school / technical school	Middle school and below (including junior high school)	yes	6	never	14.7161	primary school	normal	Beidouprimary school	21
Luohu district	Grade 6	girl	the Han nationality	11	no	don't know	University / junior college / higher vocational college	yes	8	1-2 times per week	16.4474	primary school	normal	Beidouprimary school	20
Luohu district	Grade 6	girl	the Han nationality	12	no	High school / technical secondary school / vocational high school / technical school	Middle school and below (including junior high school)	yes	4	never	18.5529	primary school	normal	Beidouprimary school	10
Luohu district	Grade 6	girl	the Han nationality	12	no	High school / technical secondary school / vocational high school / technical school	High school / technical secondary school / vocational high school / technical school	yes	7	1-3 times per month	18.2183	primary school	normal	Beidouprimary school	31
Luohu district	Grade 6	girl	the Han nationality	12	yes	don't know	University / junior college / higher vocational college	yes	7	never	18.9745	primary school	normal	Beidouprimary school	36
Luohu district	Grade 6	girl	the Han nationality	11	yes	Master's or PhD	Master's or PhD	yes	5	never	15.9788	primary school	normal	Beidouprimary school	26
Luohu district	Grade 6	girl	the Han nationality	12	no	don't know	University / junior college / higher vocational college	yes	7	3 or more times per week	20	primary school	normal	Beidouprimary school	32
Luohu district	Grade 6	girl	the Han nationality	12	no	University / junior college / higher vocational college	University / junior college / higher vocational college	yes	5	never	15.5556	primary school	normal	Beidouprimary school	18
Luohu district	Grade 6	girl	the Han nationality	12	no	University / junior college / higher vocational college	University / junior college / higher vocational college	yes	4	never	14.6667	primary school	normal	Beidouprimary school	40
Luohu district	Grade 6	girl	the Han nationality	12	no	High school / technical secondary school / vocational high school / technical school	High school / technical secondary school / vocational high school / technical school	yes	2	1-3 times per month	16.4366	primary school	normal	Beidouprimary school	30
Luohu district	Grade 6	girl	the Han nationality	11	no	Middle school and below (including junior high school)	Middle school and below (including junior high school)	yes	6	never	18.2183	primary school	normal	Beidouprimary school	28
Luohu district	Grade 6	girl	the Han nationality	12	no	University / junior college / higher vocational college	University / junior college / higher vocational college	yes	8	1-2 times per week	16.0037	primary school	normal	Beidouprimary school	50
Luohu district	Grade 6	girl	the Han nationality	12	no	High school / technical secondary school / vocational high school / technical school	High school / technical secondary school / vocational high school / technical school	no	10	3 or more times per week	15.625	primary school	normal	Beidouprimary school	50
Luohu district	Grade 6	girl	the Han nationality	12	no	don't know	don't know	yes	4	1-2 times per week	16.8475	primary school	normal	Beidouprimary school	22
Luohu district	Grade 6	girl	the Han nationality	12	no	don't know	don't know	yes	10	never	16.225	primary school	normal	Beidouprimary school	32
Luohu district	Grade 6	girl	the Han nationality	12	no	University / junior college / higher vocational college	University / junior college / higher vocational college	yes	10	3 or more times per week	16.2155	primary school	normal	Beidouprimary school	31
Luohu district	Grade 6	girl	the Han nationality	12	yes	don't know	don't know	yes	5	never	14.6667	primary school	normal	Beidouprimary school	41
Luohu district	Grade 6	girl	the Han nationality	12	no	University / junior college / higher vocational college	University / junior college / higher vocational college	yes	2	1-2 times per week	18.8271	primary school	normal	Beidouprimary school	32
Luohu district	Grade 6	girl	the Han nationality	12	no	Master's or PhD	University / junior college / higher vocational college	yes	8	1-3 times per month	16.6133	primary school	normal	Beidouprimary school	21
Luohu district	Grade 6	girl	the Han nationality	13	yes	University / junior college / higher vocational college	don't know	yes	7	never	21.0962	primary school	normal	Beidouprimary school	37
Luohu district	Grade 6	girl	the Han nationality	12	no	don't know	don't know	yes	3	never	30.6122	primary school	obese	Beidouprimary school	50
Luohu district	Grade 6	girl	the Han nationality	12	yes	don't know	don't know	yes	5	never	35.5556	primary school	obese	Beidouprimary school	27
Luohu district	Grade 6	girl	the Han nationality	11	no	University / junior college / higher vocational college	High school / technical secondary school / vocational high school / technical school	yes	3	never	31.6443	primary school	obese	Beidouprimary school	30
Luohu district	Grade 6	girl	the Han nationality	12	yes	University / junior college / higher vocational college	University / junior college / higher vocational college	yes	5	3 or more times per week	18.3143	primary school	normal	Beidouprimary school	35
Luohu district	Grade 6	girl	the Han nationality	11	no	don't know	don't know	yes	10	1-3 times per month	13.67	primary school	normal	Beidouprimary school	32
Luohu district	Grade 6	girl	the Han nationality	12	yes	Master's or PhD	High school / technical secondary school / vocational high school / technical school	yes	6	1-3 times per month	17.3604	primary school	normal	Beidouprimary school	38
Luohu district	Grade 6	girl	the Han nationality	12	yes	Middle school and below (including junior high school)	Middle school and below (including junior high school)	yes	3	never	17.4449	primary school	normal	Beidouprimary school	40
Luohu district	Grade 6	girl	the Han nationality	12	yes	University / junior college / higher vocational college	University / junior college / higher vocational college	yes	5	never	15.3502	primary school	normal	Beidouprimary school	36
Luohu district	Grade 6	girl	the Han nationality	12	no	University / junior college / higher vocational college	University / junior college / higher vocational college	yes	8	3 or more times per week	16.1843	primary school	normal	Beidouprimary school	35
Luohu district	Grade 6	girl	the Han nationality	12	no	University / junior college / higher vocational college	University / junior college / higher vocational college	yes	7	3 or more times per week	14.6599	primary school	normal	Beidouprimary school	30
Luohu district	Grade 6	girl	Other ethnic groups	11	no	don't know	Middle school and below (including junior high school)	yes	3	never	16.0231	primary school	normal	Beidouprimary school	23
Luohu district	Grade 6	girl	the Han nationality	11	no	Middle school and below (including junior high school)	High school / technical secondary school / vocational high school / technical school	yes	4	never	20.202	primary school	overweight	Beidouprimary school	40
Luohu district	Grade 6	girl	the Han nationality	12	no	don't know	University / junior college / higher vocational college	yes	7	1-2 times per week	18.369	primary school	normal	Beidouprimary school	20
Luohu district	Grade 6	girl	the Han nationality	12	no	Middle school and below (including junior high school)	High school / technical secondary school / vocational high school / technical school	yes	5	1-3 times per month	19.433	primary school	normal	Beidouprimary school	20
Luohu district	Grade 6	girl	the Han nationality	12	no	University / junior college / higher vocational college	University / junior college / higher vocational college	yes	5	1-3 times per month	17.5064	primary school	normal	Beidouprimary school	43
Luohu district	Grade 6	girl	the Han nationality	12	yes	University / junior college / higher vocational college	University / junior college / higher vocational college	yes	5	1-3 times per month	18.0697	primary school	normal	Beidouprimary school	30
Luohu district	Grade 6	girl	the Han nationality	12	no	University / junior college / higher vocational college	University / junior college / higher vocational college	yes	5	1-3 times per month	15.6147	primary school	normal	Beidouprimary school	18
Luohu district	Grade 6	girl	the Han nationality	12	no	High school / technical secondary school / vocational high school / technical school	University / junior college / higher vocational college	yes	5	never	17.313	primary school	normal	Beidouprimary school	23
Luohu district	Grade 6	girl	the Han nationality	12	no	Master's or PhD	Master's or PhD	yes	6	never	15.5556	primary school	normal	Beidouprimary school	50
Luohu district	Grade 6	girl	the Han nationality	12	no	High school / technical secondary school / vocational high school / technical school	High school / technical secondary school / vocational high school / technical school	yes	10	never	17.5668	primary school	normal	Beidouprimary school	22
Luohu district	Grade 6	girl	the Han nationality	12	yes	University / junior college / higher vocational college	University / junior college / higher vocational college	yes	2	never	18.6453	primary school	normal	Beidouprimary school	34
Luohu district	Grade 6	girl	the Han nationality	12	no	Master's or PhD	don't know	yes	5	never	21.9289	primary school	overweight	Beidouprimary school	38
Luohu district	Grade 6	girl	the Han nationality	11	no	High school / technical secondary school / vocational high school / technical school	High school / technical secondary school / vocational high school / technical school	yes	3	never	23.1111	primary school	obese	Beidouprimary school	31
Luohu district	Grade 6	girl	the Han nationality	12	yes	High school / technical secondary school / vocational high school / technical school	High school / technical secondary school / vocational high school / technical school	yes	4	never	21.2183	primary school	overweight	Beidouprimary school	27
Luohu district	Grade 6	girl	the Han nationality	12	no	University / junior college / higher vocational college	Middle school and below (including junior high school)	yes	10	1-3 times per month	21.83	primary school	overweight	Beidouprimary school	26
Luohu district	Grade 6	girl	the Han nationality	12	no	don't know	don't know	yes	6	1-2 times per week	24.1672	primary school	obese	Beidouprimary school	32
Luohu district	Grade 6	girl	the Han nationality	12	no	University / junior college / higher vocational college	University / junior college / higher vocational college	yes	5	never	20.8117	primary school	overweight	Beidouprimary school	29
Luohu district	Grade 6	girl	the Han nationality	11	no	University / junior college / higher vocational college	University / junior college / higher vocational college	no	7	never	16.0256	primary school	normal	Beidouprimary school	30
Luohu district	Grade 6	girl	the Han nationality	12	yes	University / junior college / higher vocational college	Middle school and below (including junior high school)	yes	3	3 or more times per week	16.7969	primary school	normal	Beidouprimary school	29
Luohu district	Grade 6	girl	the Han nationality	12	no	University / junior college / higher vocational college	University / junior college / higher vocational college	yes	5	never	15.3502	primary school	normal	Beidouprimary school	50
Luohu district	Grade 6	girl	the Han nationality	11	no	University / junior college / higher vocational college	University / junior college / higher vocational college	yes	5	1-3 times per month	17.4449	primary school	normal	Beidouprimary school	42
Luohu district	Grade 5	boy	the Han nationality	11	no	High school / technical secondary school / vocational high school / technical school	Middle school and below (including junior high school)	yes	3	3 or more times per week	18.1312	primary school	normal	Biboprimary school	37
Luohu district	Grade 5	boy	the Han nationality	10	yes	University / junior college / higher vocational college	University / junior college / higher vocational college	yes	7	1-2 times per week	13.7174	primary school	normal	Biboprimary school	30
Luohu district	Grade 5	boy	the Han nationality	11	no	University / junior college / higher vocational college	University / junior college / higher vocational college	yes	2	3 or more times per week	19.4771	primary school	normal	Biboprimary school	50
Luohu district	Grade 5	boy	the Han nationality	10	no	High school / technical secondary school / vocational high school / technical school	Middle school and below (including junior high school)	yes	5	1-2 times per week	18.6667	primary school	normal	Biboprimary school	33
Luohu district	Grade 5	boy	the Han nationality	11	yes	Middle school and below (including junior high school)	Middle school and below (including junior high school)	yes	4	never	15.3635	primary school	normal	Biboprimary school	37
Luohu district	Grade 5	boy	the Han nationality	12	no	don't know	don't know	yes	9	never	15.4315	primary school	normal	Biboprimary school	25
Luohu district	Grade 5	boy	the Han nationality	10	no	High school / technical secondary school / vocational high school / technical school	University / junior college / higher vocational college	yes	4	3 or more times per week	18.3105	primary school	normal	Biboprimary school	46
Luohu district	Grade 5	boy	the Han nationality	11	no	High school / technical secondary school / vocational high school / technical school	Middle school and below (including junior high school)	yes	6	3 or more times per week	17.1045	primary school	normal	Biboprimary school	50
Luohu district	Grade 5	boy	the Han nationality	11	yes	High school / technical secondary school / vocational high school / technical school	High school / technical secondary school / vocational high school / technical school	yes	2	never	14.7444	primary school	normal	Biboprimary school	35
Luohu district	Grade 5	boy	the Han nationality	11	yes	University / junior college / higher vocational college	University / junior college / higher vocational college	no	6	never	20.8292	primary school	overweight	Biboprimary school	31
Luohu district	Grade 5	boy	the Han nationality	11	yes	University / junior college / higher vocational college	University / junior college / higher vocational college	yes	5	1-2 times per week	20.3619	primary school	overweight	Biboprimary school	40
Luohu district	Grade 5	boy	the Han nationality	12	no	don't know	don't know	yes	5	never	16.3265	primary school	normal	Biboprimary school	30
Luohu district	Grade 5	boy	the Han nationality	11	no	High school / technical secondary school / vocational high school / technical school	Middle school and below (including junior high school)	yes	2	1-2 times per week	15.9122	primary school	normal	Biboprimary school	42
Luohu district	Grade 5	boy	the Han nationality	11	no	Middle school and below (including junior high school)	University / junior college / higher vocational college	yes	5	1-2 times per week	15.8222	primary school	normal	Biboprimary school	50
Luohu district	Grade 5	boy	the Han nationality	12	no	High school / technical secondary school / vocational high school / technical school	High school / technical secondary school / vocational high school / technical school	yes	4	1-3 times per month	17.3333	primary school	normal	Biboprimary school	42
Luohu district	Grade 5	boy	the Han nationality	11	yes	University / junior college / higher vocational college	Middle school and below (including junior high school)	yes	3	1-2 times per week	19.2234	primary school	normal	Biboprimary school	47
Luohu district	Grade 5	boy	the Han nationality	10	no	University / junior college / higher vocational college	University / junior college / higher vocational college	yes	6	never	15.0096	primary school	normal	Biboprimary school	29
Luohu district	Grade 5	boy	the Han nationality	10	yes	University / junior college / higher vocational college	University / junior college / higher vocational college	yes	6	never	22.83	primary school	obese	Biboprimary school	38
Luohu district	Grade 5	boy	the Han nationality	11	no	Middle school and below (including junior high school)	Middle school and below (including junior high school)	yes	2	1-2 times per week	22.2656	primary school	overweight	Biboprimary school	50
Luohu district	Grade 5	boy	the Han nationality	11	yes	High school / technical secondary school / vocational high school / technical school	University / junior college / higher vocational college	yes	5	1-2 times per week	22.9874	primary school	overweight	Biboprimary school	32
Luohu district	Grade 5	boy	the Han nationality	10	no	University / junior college / higher vocational college	University / junior college / higher vocational college	yes	5	1-3 times per month	23.4429	primary school	obese	Biboprimary school	50
Luohu district	Grade 5	boy	the Han nationality	11	no	High school / technical secondary school / vocational high school / technical school	High school / technical secondary school / vocational high school / technical school	yes	3	never	22.6409	primary school	overweight	Biboprimary school	30
Luohu district	Grade 5	boy	the Han nationality	11	no	High school / technical secondary school / vocational high school / technical school	High school / technical secondary school / vocational high school / technical school	yes	4	3 or more times per week	44.0635	primary school	obese	Biboprimary school	49
Luohu district	Grade 5	boy	Other ethnic groups	11	yes	University / junior college / higher vocational college	University / junior college / higher vocational college	yes	7	1-2 times per week	31.6443	primary school	obese	Biboprimary school	48
Luohu district	Grade 5	boy	the Han nationality	12	no	University / junior college / higher vocational college	University / junior college / higher vocational college	yes	5	1-2 times per week	24.3496	primary school	obese	Biboprimary school	48
Luohu district	Grade 5	boy	the Han nationality	11	yes	University / junior college / higher vocational college	University / junior college / higher vocational college	yes	5	1-3 times per month	16.7969	primary school	normal	Biboprimary school	49
Luohu district	Grade 5	boy	the Han nationality	10	no	University / junior college / higher vocational college	University / junior college / higher vocational college	yes	5	3 or more times per week	16.4196	primary school	normal	Biboprimary school	43
Luohu district	Grade 5	boy	the Han nationality	11	yes	University / junior college / higher vocational college	Master's or PhD	yes	5	1-2 times per week	22.806	primary school	overweight	Biboprimary school	31
Luohu district	Grade 5	boy	the Han nationality	11	no	High school / technical secondary school / vocational high school / technical school	High school / technical secondary school / vocational high school / technical school	yes	6	never	19.1111	primary school	normal	Biboprimary school	32
Luohu district	Grade 5	boy	the Han nationality	11	no	University / junior college / higher vocational college	High school / technical secondary school / vocational high school / technical school	yes	6	3 or more times per week	21.3675	primary school	overweight	Biboprimary school	45
Luohu district	Grade 5	boy	the Han nationality	10	yes	Master's or PhD	Master's or PhD	yes	5	3 or more times per week	16	primary school	normal	Biboprimary school	37
Luohu district	Grade 5	boy	the Han nationality	10	no	University / junior college / higher vocational college	University / junior college / higher vocational college	yes	5	1-2 times per week	19.025	primary school	normal	Biboprimary school	36
Luohu district	Grade 5	boy	the Han nationality	10	yes	University / junior college / higher vocational college	University / junior college / higher vocational college	yes	3	1-3 times per month	17.1158	primary school	normal	Biboprimary school	25
Luohu district	Grade 5	boy	the Han nationality	10	no	University / junior college / higher vocational college	University / junior college / higher vocational college	yes	7	1-2 times per week	15.22	primary school	normal	Biboprimary school	47
Luohu district	Grade 5	boy	the Han nationality	11	no	University / junior college / higher vocational college	High school / technical secondary school / vocational high school / technical school	yes	6	1-2 times per week	17.5278	primary school	normal	Biboprimary school	48
Luohu district	Grade 5	boy	the Han nationality	12	yes	University / junior college / higher vocational college	University / junior college / higher vocational college	no	5	never	16.0958	primary school	normal	Biboprimary school	43
Luohu district	Grade 5	boy	the Han nationality	11	no	University / junior college / higher vocational college	University / junior college / higher vocational college	yes	6	1-2 times per week	14.6667	primary school	normal	Biboprimary school	40
Luohu district	Grade 5	boy	the Han nationality	12	no	Middle school and below (including junior high school)	Middle school and below (including junior high school)	yes	5	never	16.568	primary school	normal	Biboprimary school	31
Luohu district	Grade 5	boy	the Han nationality	11	no	University / junior college / higher vocational college	University / junior college / higher vocational college	yes	4	3 or more times per week	16.8617	primary school	normal	Biboprimary school	46
Luohu district	Grade 5	boy	the Han nationality	11	no	High school / technical secondary school / vocational high school / technical school	High school / technical secondary school / vocational high school / technical school	yes	6	3 or more times per week	15.6956	primary school	normal	Biboprimary school	40
Luohu district	Grade 5	boy	the Han nationality	10	no	University / junior college / higher vocational college	University / junior college / higher vocational college	yes	6	never	23.594	primary school	obese	Biboprimary school	41
Luohu district	Grade 5	boy	the Han nationality	11	no	University / junior college / higher vocational college	University / junior college / higher vocational college	yes	5	never	22.9592	primary school	overweight	Biboprimary school	30
Luohu district	Grade 5	boy	Other ethnic groups	10	yes	University / junior college / higher vocational college	High school / technical secondary school / vocational high school / technical school	yes	5	1-2 times per week	22.8928	primary school	obese	Biboprimary school	26
Luohu district	Grade 5	boy	the Han nationality	11	no	University / junior college / higher vocational college	High school / technical secondary school / vocational high school / technical school	yes	7	1-2 times per week	22.2222	primary school	overweight	Biboprimary school	33
Luohu district	Grade 5	boy	the Han nationality	10	yes	University / junior college / higher vocational college	University / junior college / higher vocational college	yes	4	1-2 times per week	19.6311	primary school	overweight	Biboprimary school	34
Luohu district	Grade 5	boy	the Han nationality	11	no	University / junior college / higher vocational college	High school / technical secondary school / vocational high school / technical school	yes	5	3 or more times per week	17.5781	primary school	normal	Biboprimary school	38
Luohu district	Grade 5	boy	the Han nationality	10	no	University / junior college / higher vocational college	University / junior college / higher vocational college	yes	7	1-3 times per month	18.718	primary school	normal	Biboprimary school	30
Luohu district	Grade 5	boy	the Han nationality	11	yes	University / junior college / higher vocational college	University / junior college / higher vocational college	yes	5	1-2 times per week	20.3619	primary school	overweight	Biboprimary school	39
Luohu district	Grade 5	boy	the Han nationality	11	yes	University / junior college / higher vocational college	University / junior college / higher vocational college	yes	6	1-3 times per month	22.7731	primary school	overweight	Biboprimary school	44
Luohu district	Grade 5	girl	the Han nationality	12	no	don't know	don't know	yes	5	never	16.2031	primary school	normal	Biboprimary school	44
Luohu district	Grade 5	girl	the Han nationality	11	no	University / junior college / higher vocational college	University / junior college / higher vocational college	yes	2	1-3 times per month	15.5556	primary school	normal	Biboprimary school	29
Luohu district	Grade 5	girl	the Han nationality	11	yes	University / junior college / higher vocational college	University / junior college / higher vocational college	yes	4	1-3 times per month	14.9844	primary school	normal	Biboprimary school	30
Luohu district	Grade 5	girl	the Han nationality	11	yes	Middle school and below (including junior high school)	High school / technical secondary school / vocational high school / technical school	no	5	1-3 times per month	17.3469	primary school	normal	Biboprimary school	26
Luohu district	Grade 5	girl	Other ethnic groups	11	yes	University / junior college / higher vocational college	University / junior college / higher vocational college	yes	5	1-2 times per week	15.5556	primary school	normal	Biboprimary school	42
Luohu district	Grade 5	girl	the Han nationality	11	no	Middle school and below (including junior high school)	Middle school and below (including junior high school)	yes	7	never	15.3787	primary school	normal	Biboprimary school	50
Luohu district	Grade 5	girl	the Han nationality	10	no	University / junior college / higher vocational college	University / junior college / higher vocational college	yes	5	1-2 times per week	16.2331	primary school	normal	Biboprimary school	30
Luohu district	Grade 5	girl	the Han nationality	10	no	University / junior college / higher vocational college	High school / technical secondary school / vocational high school / technical school	yes	7	never	15.8169	primary school	normal	Biboprimary school	26
Luohu district	Grade 5	girl	the Han nationality	11	yes	University / junior college / higher vocational college	University / junior college / higher vocational college	yes	6	3 or more times per week	17.6254	primary school	normal	Biboprimary school	42
Luohu district	Grade 5	girl	the Han nationality	11	no	University / junior college / higher vocational college	University / junior college / higher vocational college	yes	5	1-3 times per month	16.8889	primary school	normal	Biboprimary school	27
Luohu district	Grade 5	girl	the Han nationality	11	no	High school / technical secondary school / vocational high school / technical school	High school / technical secondary school / vocational high school / technical school	yes	5	3 or more times per week	14.0202	primary school	normal	Biboprimary school	38
Luohu district	Grade 5	girl	the Han nationality	11	yes	University / junior college / higher vocational college	University / junior college / higher vocational college	yes	5	1-2 times per week	17.313	primary school	normal	Biboprimary school	50
Luohu district	Grade 5	girl	the Han nationality	11	no	University / junior college / higher vocational college	University / junior college / higher vocational college	yes	7	1-2 times per week	16.6597	primary school	normal	Biboprimary school	33
Luohu district	Grade 5	girl	Other ethnic groups	11	no	High school / technical secondary school / vocational high school / technical school	High school / technical secondary school / vocational high school / technical school	yes	7	1-3 times per month	16.4444	primary school	normal	Biboprimary school	35
Luohu district	Grade 5	girl	the Han nationality	10	no	University / junior college / higher vocational college	University / junior college / higher vocational college	yes	5	3 or more times per week	19.487	primary school	overweight	Biboprimary school	44
Luohu district	Grade 5	girl	the Han nationality	10	yes	Middle school and below (including junior high school)	Middle school and below (including junior high school)	yes	5	3 or more times per week	16.5289	primary school	normal	Biboprimary school	40
Luohu district	Grade 5	girl	the Han nationality	11	no	University / junior college / higher vocational college	High school / technical secondary school / vocational high school / technical school	yes	6	never	19.4363	primary school	normal	Biboprimary school	30
Luohu district	Grade 5	girl	the Han nationality	11	no	University / junior college / higher vocational college	University / junior college / higher vocational college	yes	5	never	14.348	primary school	normal	Biboprimary school	28
Luohu district	Grade 5	girl	the Han nationality	11	yes	don't know	don't know	yes	4	3 or more times per week	15.3502	primary school	normal	Biboprimary school	26
Luohu district	Grade 5	girl	the Han nationality	11	no	University / junior college / higher vocational college	University / junior college / higher vocational college	yes	7	never	15.5556	primary school	normal	Biboprimary school	39
Luohu district	Grade 5	girl	Other ethnic groups	11	yes	University / junior college / higher vocational college	University / junior college / higher vocational college	yes	3	1-3 times per month	14.2687	primary school	normal	Biboprimary school	35
Luohu district	Grade 5	girl	the Han nationality	10	no	High school / technical secondary school / vocational high school / technical school	University / junior college / higher vocational college	yes	4	never	16.3265	primary school	normal	Biboprimary school	31
Luohu district	Grade 5	girl	the Han nationality	11	no	Master's or PhD	University / junior college / higher vocational college	yes	5	never	17.5146	primary school	normal	Biboprimary school	35
Luohu district	Grade 5	girl	the Han nationality	10	no	University / junior college / higher vocational college	University / junior college / higher vocational college	yes	4	3 or more times per week	18.7305	primary school	overweight	Biboprimary school	50
Luohu district	Grade 5	girl	the Han nationality	10	no	High school / technical secondary school / vocational high school / technical school	Middle school and below (including junior high school)	yes	7	never	18.6115	primary school	normal	Biboprimary school	40
Luohu district	Grade 5	girl	the Han nationality	10	yes	University / junior college / higher vocational college	University / junior college / higher vocational college	yes	5	never	21.0937	primary school	overweight	Biboprimary school	37
Luohu district	Grade 5	girl	the Han nationality	12	no	don't know	don't know	yes	5	never	29.8303	primary school	obese	Biboprimary school	33
Luohu district	Grade 5	girl	the Han nationality	11	yes	University / junior college / higher vocational college	University / junior college / higher vocational college	yes	7	1-3 times per month	34.2936	primary school	obese	Biboprimary school	43
Luohu district	Grade 5	girl	Other ethnic groups	11	yes	University / junior college / higher vocational college	University / junior college / higher vocational college	yes	7	never	26.4792	primary school	obese	Biboprimary school	38
Luohu district	Grade 5	girl	the Han nationality	11	no	Master's or PhD	University / junior college / higher vocational college	yes	7	3 or more times per week	17.3484	primary school	normal	Biboprimary school	36
Luohu district	Grade 5	girl	the Han nationality	11	no	University / junior college / higher vocational college	University / junior college / higher vocational college	yes	6	1-3 times per month	19.0677	primary school	normal	Biboprimary school	33
Luohu district	Grade 5	girl	the Han nationality	10	no	University / junior college / higher vocational college	University / junior college / higher vocational college	yes	3	1-2 times per week	20.5457	primary school	overweight	Biboprimary school	29
Luohu district	Grade 5	girl	the Han nationality	10	no	University / junior college / higher vocational college	University / junior college / higher vocational college	yes	5	1-2 times per week	18.9736	primary school	overweight	Biboprimary school	35
Luohu district	Grade 5	girl	the Han nationality	11	no	University / junior college / higher vocational college	High school / technical secondary school / vocational high school / technical school	yes	1	1-2 times per week	17.7778	primary school	normal	Biboprimary school	35
Luohu district	Grade 5	girl	the Han nationality	11	no	University / junior college / higher vocational college	University / junior college / higher vocational college	yes	7	1-3 times per month	16.6603	primary school	normal	Biboprimary school	39
Luohu district	Grade 5	girl	the Han nationality	11	yes	University / junior college / higher vocational college	University / junior college / higher vocational college	yes	5	never	16.4446	primary school	normal	Biboprimary school	44
Luohu district	Grade 5	girl	the Han nationality	11	yes	University / junior college / higher vocational college	High school / technical secondary school / vocational high school / technical school	yes	7	never	16.2331	primary school	normal	Biboprimary school	50
Luohu district	Grade 5	girl	the Han nationality	11	no	University / junior college / higher vocational college	Middle school and below (including junior high school)	yes	4	never	15.9838	primary school	normal	Biboprimary school	36
Luohu district	Grade 5	girl	the Han nationality	12	yes	High school / technical secondary school / vocational high school / technical school	High school / technical secondary school / vocational high school / technical school	yes	5	3 or more times per week	16.4474	primary school	normal	Biboprimary school	33
Luohu district	Grade 5	girl	the Han nationality	10	no	University / junior college / higher vocational college	University / junior college / higher vocational college	yes	7	never	15.5928	primary school	normal	Biboprimary school	39
Luohu district	Grade 5	girl	the Han nationality	11	yes	University / junior college / higher vocational college	University / junior college / higher vocational college	yes	3	never	19.6311	primary school	overweight	Biboprimary school	36
Luohu district	Grade 5	girl	the Han nationality	11	no	University / junior college / higher vocational college	University / junior college / higher vocational college	yes	6	never	15.625	primary school	normal	Biboprimary school	45
Luohu district	Grade 5	girl	the Han nationality	11	no	High school / technical secondary school / vocational high school / technical school	High school / technical secondary school / vocational high school / technical school	yes	2	never	22.2222	primary school	overweight	Biboprimary school	50
Luohu district	Grade 5	girl	the Han nationality	11	no	University / junior college / higher vocational college	University / junior college / higher vocational college	yes	6	1-2 times per week	20.8889	primary school	overweight	Biboprimary school	30
Luohu district	Grade 5	girl	the Han nationality	10	no	High school / technical secondary school / vocational high school / technical school	Middle school and below (including junior high school)	yes	1	3 or more times per week	20.7198	primary school	overweight	Biboprimary school	36
Luohu district	Grade 5	girl	the Han nationality	11	no	University / junior college / higher vocational college	High school / technical secondary school / vocational high school / technical school	yes	4	3 or more times per week	29.9643	primary school	obese	Biboprimary school	35
Luohu district	Grade 5	girl	the Han nationality	11	no	High school / technical secondary school / vocational high school / technical school	Middle school and below (including junior high school)	yes	4	1-3 times per month	28.0404	primary school	obese	Biboprimary school	41
Luohu district	Grade 5	girl	the Han nationality	10	no	University / junior college / higher vocational college	High school / technical secondary school / vocational high school / technical school	yes	5	1-2 times per week	29.3333	primary school	obese	Biboprimary school	44
Luohu district	Grade 5	girl	the Han nationality	12	yes	High school / technical secondary school / vocational high school / technical school	University / junior college / higher vocational college	yes	5	1-2 times per week	15.2416	primary school	normal	Biboprimary school	36
Luohu district	Grade 6	boy	the Han nationality	12	no	High school / technical secondary school / vocational high school / technical school	High school / technical secondary school / vocational high school / technical school	yes	8	1-2 times per week	13.67	primary school	normal	Biboprimary school	34
Luohu district	Grade 6	boy	the Han nationality	12	no	University / junior college / higher vocational college	High school / technical secondary school / vocational high school / technical school	yes	6	never	14.4531	primary school	normal	Biboprimary school	47
Luohu district	Grade 6	boy	the Han nationality	11	no	High school / technical secondary school / vocational high school / technical school	High school / technical secondary school / vocational high school / technical school	yes	5	never	14.2857	primary school	normal	Biboprimary school	34
Luohu district	Grade 6	boy	the Han nationality	12	no	High school / technical secondary school / vocational high school / technical school	High school / technical secondary school / vocational high school / technical school	yes	5	3 or more times per week	14.0625	primary school	normal	Biboprimary school	30
Luohu district	Grade 6	boy	the Han nationality	12	no	University / junior college / higher vocational college	University / junior college / higher vocational college	yes	4	3 or more times per week	15.1489	primary school	normal	Biboprimary school	31
Luohu district	Grade 6	boy	the Han nationality	12	no	High school / technical secondary school / vocational high school / technical school	High school / technical secondary school / vocational high school / technical school	yes	7	1-2 times per week	21.2279	primary school	overweight	Biboprimary school	29
Luohu district	Grade 6	boy	the Han nationality	12	no	Middle school and below (including junior high school)	Middle school and below (including junior high school)	yes	6	1-2 times per week	18.1787	primary school	normal	Biboprimary school	37
Luohu district	Grade 6	boy	the Han nationality	12	no	High school / technical secondary school / vocational high school / technical school	High school / technical secondary school / vocational high school / technical school	yes	5	1-3 times per month	19.91	primary school	normal	Biboprimary school	32
Luohu district	Grade 6	boy	the Han nationality	12	no	University / junior college / higher vocational college	High school / technical secondary school / vocational high school / technical school	yes	8	1-2 times per week	15.7888	primary school	normal	Biboprimary school	38
Luohu district	Grade 6	boy	the Han nationality	12	no	University / junior college / higher vocational college	University / junior college / higher vocational college	yes	6	3 or more times per week	19.9762	primary school	normal	Biboprimary school	41
Luohu district	Grade 6	boy	the Han nationality	13	no	University / junior college / higher vocational college	University / junior college / higher vocational college	yes	5	3 or more times per week	15.8222	primary school	normal	Biboprimary school	11
Luohu district	Grade 6	boy	the Han nationality	12	no	High school / technical secondary school / vocational high school / technical school	Middle school and below (including junior high school)	yes	4	3 or more times per week	17.9687	primary school	normal	Biboprimary school	25
Luohu district	Grade 6	boy	the Han nationality	12	no	University / junior college / higher vocational college	University / junior college / higher vocational college	yes	4	1-3 times per month	21.7778	primary school	overweight	Biboprimary school	24
Luohu district	Grade 6	boy	the Han nationality	11	no	High school / technical secondary school / vocational high school / technical school	High school / technical secondary school / vocational high school / technical school	yes	3	never	16.8367	primary school	normal	Biboprimary school	38
Luohu district	Grade 6	boy	the Han nationality	12	yes	University / junior college / higher vocational college	University / junior college / higher vocational college	yes	7	never	19.025	primary school	normal	Biboprimary school	30
Luohu district	Grade 6	boy	the Han nationality	12	yes	University / junior college / higher vocational college	University / junior college / higher vocational college	yes	7	never	20.7157	primary school	normal	Biboprimary school	40
Luohu district	Grade 6	boy	the Han nationality	12	yes	University / junior college / higher vocational college	University / junior college / higher vocational college	yes	6	1-2 times per week	18.9745	primary school	normal	Biboprimary school	47
Luohu district	Grade 6	boy	the Han nationality	12	yes	University / junior college / higher vocational college	High school / technical secondary school / vocational high school / technical school	yes	5	3 or more times per week	18.7783	primary school	normal	Biboprimary school	40
Luohu district	Grade 6	boy	the Han nationality	11	no	University / junior college / higher vocational college	University / junior college / higher vocational college	yes	5	never	15.625	primary school	normal	Biboprimary school	40
Luohu district	Grade 6	boy	the Han nationality	13	no	High school / technical secondary school / vocational high school / technical school	High school / technical secondary school / vocational high school / technical school	yes	4	3 or more times per week	18.902	primary school	normal	Biboprimary school	41
Luohu district	Grade 6	boy	the Han nationality	11	no	Middle school and below (including junior high school)	Middle school and below (including junior high school)	yes	5	never	20.4444	primary school	overweight	Biboprimary school	32
Luohu district	Grade 6	boy	the Han nationality	12	no	High school / technical secondary school / vocational high school / technical school	University / junior college / higher vocational college	yes	5	3 or more times per week	16.2331	primary school	normal	Biboprimary school	20
Luohu district	Grade 6	boy	the Han nationality	12	no	High school / technical secondary school / vocational high school / technical school	Middle school and below (including junior high school)	yes	5	3 or more times per week	19.1111	primary school	normal	Biboprimary school	34
Luohu district	Grade 6	boy	the Han nationality	12	yes	University / junior college / higher vocational college	University / junior college / higher vocational college	yes	6	1-2 times per week	17.4449	primary school	normal	Biboprimary school	37
Luohu district	Grade 6	boy	the Han nationality	11	no	High school / technical secondary school / vocational high school / technical school	University / junior college / higher vocational college	yes	2	1-2 times per week	16.1712	primary school	normal	Biboprimary school	12
Luohu district	Grade 6	boy	the Han nationality	12	no	University / junior college / higher vocational college	University / junior college / higher vocational college	yes	6	1-3 times per month	15.0311	primary school	normal	Biboprimary school	30
Luohu district	Grade 6	boy	the Han nationality	12	no	High school / technical secondary school / vocational high school / technical school	Middle school and below (including junior high school)	yes	5	1-2 times per week	17.1018	primary school	normal	Biboprimary school	41
Luohu district	Grade 6	boy	the Han nationality	12	no	University / junior college / higher vocational college	University / junior college / higher vocational college	yes	5	3 or more times per week	16.0229	primary school	normal	Biboprimary school	30
Luohu district	Grade 6	boy	the Han nationality	12	no	High school / technical secondary school / vocational high school / technical school	Middle school and below (including junior high school)	yes	2	1-3 times per month	19.9792	primary school	normal	Biboprimary school	13
Luohu district	Grade 6	boy	the Han nationality	12	no	High school / technical secondary school / vocational high school / technical school	Middle school and below (including junior high school)	yes	1	1-3 times per month	19.3772	primary school	normal	Biboprimary school	45
Luohu district	Grade 6	boy	the Han nationality	11	yes	High school / technical secondary school / vocational high school / technical school	University / junior college / higher vocational college	yes	6	never	17.0874	primary school	normal	Biboprimary school	42
Luohu district	Grade 6	boy	the Han nationality	12	yes	University / junior college / higher vocational college	Master's or PhD	yes	5	3 or more times per week	18.2563	primary school	normal	Biboprimary school	30
Luohu district	Grade 6	boy	the Han nationality	12	no	University / junior college / higher vocational college	High school / technical secondary school / vocational high school / technical school	yes	4	never	19.6506	primary school	normal	Biboprimary school	20
Luohu district	Grade 6	boy	the Han nationality	13	no	University / junior college / higher vocational college	High school / technical secondary school / vocational high school / technical school	yes	5	never	17.6309	primary school	normal	Biboprimary school	30
Luohu district	Grade 6	boy	the Han nationality	13	no	Middle school and below (including junior high school)	Middle school and below (including junior high school)	yes	6	3 or more times per week	16.6133	primary school	normal	Biboprimary school	33
Luohu district	Grade 6	boy	the Han nationality	12	no	High school / technical secondary school / vocational high school / technical school	Middle school and below (including junior high school)	yes	4	never	15.7888	primary school	normal	Biboprimary school	33
Luohu district	Grade 6	boy	the Han nationality	12	no	High school / technical secondary school / vocational high school / technical school	Middle school and below (including junior high school)	yes	7	never	17.1018	primary school	normal	Biboprimary school	32
Luohu district	Grade 6	boy	the Han nationality	12	no	Middle school and below (including junior high school)	Middle school and below (including junior high school)	yes	5	never	20.2848	primary school	normal	Biboprimary school	26
Luohu district	Grade 6	boy	the Han nationality	11	yes	High school / technical secondary school / vocational high school / technical school	High school / technical secondary school / vocational high school / technical school	yes	4	never	18.662	primary school	normal	Biboprimary school	32
Luohu district	Grade 6	boy	the Han nationality	12	yes	High school / technical secondary school / vocational high school / technical school	University / junior college / higher vocational college	yes	7	3 or more times per week	20.3125	primary school	normal	Biboprimary school	50
Luohu district	Grade 6	boy	the Han nationality	11	yes	University / junior college / higher vocational college	University / junior college / higher vocational college	yes	7	1-2 times per week	21.83	primary school	overweight	Biboprimary school	35
Luohu district	Grade 6	boy	the Han nationality	12	no	High school / technical secondary school / vocational high school / technical school	University / junior college / higher vocational college	yes	1	3 or more times per week	22.0386	primary school	overweight	Biboprimary school	50
Luohu district	Grade 6	boy	the Han nationality	12	no	Middle school and below (including junior high school)	High school / technical secondary school / vocational high school / technical school	yes	5	1-3 times per month	24.2187	primary school	obese	Biboprimary school	24
Luohu district	Grade 6	boy	the Han nationality	13	no	University / junior college / higher vocational college	University / junior college / higher vocational college	yes	6	1-2 times per week	24.2187	primary school	overweight	Biboprimary school	45
Luohu district	Grade 6	boy	the Han nationality	11	no	University / junior college / higher vocational college	University / junior college / higher vocational college	yes	1	never	29.756	primary school	obese	Biboprimary school	35
Luohu district	Grade 6	boy	the Han nationality	12	no	don't know	don't know	yes	4	never	33.3333	primary school	obese	Biboprimary school	30
Luohu district	Grade 6	boy	the Han nationality	11	yes	University / junior college / higher vocational college	University / junior college / higher vocational college	yes	6	never	26.0262	primary school	obese	Biboprimary school	47
Luohu district	Grade 6	boy	the Han nationality	11	no	Middle school and below (including junior high school)	Middle school and below (including junior high school)	yes	4	1-3 times per month	37.9491	primary school	obese	Biboprimary school	42
Luohu district	Grade 6	boy	the Han nationality	12	yes	University / junior college / higher vocational college	Middle school and below (including junior high school)	yes	3	1-2 times per week	31.3912	primary school	obese	Biboprimary school	39
Luohu district	Grade 6	boy	the Han nationality	12	no	University / junior college / higher vocational college	University / junior college / higher vocational college	yes	5	1-3 times per month	26.4381	primary school	obese	Biboprimary school	30
Luohu district	Grade 6	boy	the Han nationality	11	yes	University / junior college / higher vocational college	High school / technical secondary school / vocational high school / technical school	yes	5	never	26.6586	primary school	obese	Biboprimary school	28
Luohu district	Grade 6	boy	the Han nationality	12	yes	University / junior college / higher vocational college	High school / technical secondary school / vocational high school / technical school	yes	5	never	44.0771	primary school	obese	Biboprimary school	29
Luohu district	Grade 6	boy	the Han nationality	12	no	High school / technical secondary school / vocational high school / technical school	University / junior college / higher vocational college	yes	4	never	35.9633	primary school	obese	Biboprimary school	29
Luohu district	Grade 6	boy	the Han nationality	12	yes	Middle school and below (including junior high school)	High school / technical secondary school / vocational high school / technical school	yes	4	never	17.1045	primary school	normal	Biboprimary school	35
Baoan district	Grade 6	boy	the Han nationality	11	no	Middle school and below (including junior high school)	Middle school and below (including junior high school)	no	9	3 or more times per week	20.9572	primary school	overweight	Biboprimary school	44
Luohu district	Grade 6	boy	the Han nationality	12	no	High school / technical secondary school / vocational high school / technical school	High school / technical secondary school / vocational high school / technical school	yes	5	never	22.0386	primary school	overweight	Biboprimary school	43
Luohu district	Grade 6	boy	the Han nationality	12	no	Middle school and below (including junior high school)	University / junior college / higher vocational college	yes	4	3 or more times per week	16.0231	primary school	normal	Biboprimary school	38
Luohu district	Grade 6	boy	the Han nationality	12	no	University / junior college / higher vocational college	University / junior college / higher vocational college	yes	5	1-3 times per month	15.0122	primary school	normal	Biboprimary school	29
Luohu district	Grade 6	boy	the Han nationality	11	no	University / junior college / higher vocational college	University / junior college / higher vocational college	yes	7	1-2 times per week	20.4082	primary school	overweight	Biboprimary school	30
Luohu district	Grade 6	boy	the Han nationality	13	no	University / junior college / higher vocational college	University / junior college / higher vocational college	yes	3	3 or more times per week	19.5918	primary school	normal	Biboprimary school	30
Luohu district	Grade 6	boy	the Han nationality	12	no	University / junior college / higher vocational college	High school / technical secondary school / vocational high school / technical school	yes	3	never	23.4952	primary school	overweight	Biboprimary school	40
Luohu district	Grade 6	boy	the Han nationality	12	yes	High school / technical secondary school / vocational high school / technical school	University / junior college / higher vocational college	yes	6	3 or more times per week	14.5682	primary school	normal	Biboprimary school	38
Luohu district	Grade 6	boy	the Han nationality	12	no	University / junior college / higher vocational college	University / junior college / higher vocational college	yes	5	never	14.3426	primary school	normal	Biboprimary school	35
Luohu district	Grade 6	boy	the Han nationality	12	yes	University / junior college / higher vocational college	don't know	yes	5	never	18.6115	primary school	normal	Biboprimary school	39
Luohu district	Grade 6	boy	the Han nationality	13	yes	University / junior college / higher vocational college	University / junior college / higher vocational college	yes	7	never	17.301	primary school	normal	Biboprimary school	39
Luohu district	Grade 6	boy	the Han nationality	12	yes	University / junior college / higher vocational college	University / junior college / higher vocational college	yes	4	3 or more times per week	21.2279	primary school	overweight	Biboprimary school	21
Luohu district	Grade 6	boy	the Han nationality	11	no	Middle school and below (including junior high school)	Middle school and below (including junior high school)	yes	4	1-2 times per week	16.4354	primary school	normal	Biboprimary school	39
Luohu district	Grade 6	boy	the Han nationality	12	no	High school / technical secondary school / vocational high school / technical school	High school / technical secondary school / vocational high school / technical school	yes	2	3 or more times per week	16.6659	primary school	normal	Biboprimary school	45
Luohu district	Grade 6	boy	the Han nationality	13	no	High school / technical secondary school / vocational high school / technical school	High school / technical secondary school / vocational high school / technical school	yes	5	never	21.3593	primary school	normal	Biboprimary school	24
Luohu district	Grade 6	boy	the Han nationality	12	no	University / junior college / higher vocational college	High school / technical secondary school / vocational high school / technical school	yes	4	never	17.3484	primary school	normal	Biboprimary school	29
Luohu district	Grade 6	boy	the Han nationality	11	yes	Master's or PhD	Master's or PhD	yes	7	1-2 times per week	20	primary school	normal	Biboprimary school	35
Luohu district	Grade 6	boy	the Han nationality	12	yes	University / junior college / higher vocational college	High school / technical secondary school / vocational high school / technical school	yes	5	never	20.4467	primary school	normal	Biboprimary school	42
Luohu district	Grade 6	boy	the Han nationality	13	no	High school / technical secondary school / vocational high school / technical school	High school / technical secondary school / vocational high school / technical school	yes	6	1-2 times per week	18.6667	primary school	normal	Biboprimary school	49
Luohu district	Grade 6	boy	the Han nationality	11	yes	High school / technical secondary school / vocational high school / technical school	High school / technical secondary school / vocational high school / technical school	yes	5	3 or more times per week	20.6612	primary school	overweight	Biboprimary school	24
Luohu district	Grade 6	boy	the Han nationality	12	yes	University / junior college / higher vocational college	University / junior college / higher vocational college	yes	4	1-2 times per week	20.9566	primary school	overweight	Biboprimary school	42
Luohu district	Grade 6	boy	the Han nationality	12	yes	University / junior college / higher vocational college	University / junior college / higher vocational college	yes	3	never	16.4366	primary school	normal	Biboprimary school	14
Luohu district	Grade 6	boy	the Han nationality	12	no	University / junior college / higher vocational college	University / junior college / higher vocational college	yes	5	never	15.6956	primary school	normal	Biboprimary school	29
Luohu district	Grade 6	boy	the Han nationality	12	yes	University / junior college / higher vocational college	University / junior college / higher vocational college	yes	5	never	19.2336	primary school	normal	Biboprimary school	42
Luohu district	Grade 6	boy	the Han nationality	12	yes	University / junior college / higher vocational college	University / junior college / higher vocational college	yes	6	1-2 times per week	15.4183	primary school	normal	Biboprimary school	47
Luohu district	Grade 6	boy	the Han nationality	12	yes	University / junior college / higher vocational college	University / junior college / higher vocational college	no	6	3 or more times per week	17.8571	primary school	normal	Biboprimary school	39
Luohu district	Grade 6	boy	the Han nationality	12	no	University / junior college / higher vocational college	University / junior college / higher vocational college	yes	6	3 or more times per week	19.1406	primary school	normal	Biboprimary school	50
Luohu district	Grade 6	boy	the Han nationality	12	yes	High school / technical secondary school / vocational high school / technical school	High school / technical secondary school / vocational high school / technical school	yes	3	never	18.0938	primary school	normal	Biboprimary school	37
Luohu district	Grade 6	boy	the Han nationality	12	no	Master's or PhD	University / junior college / higher vocational college	no	6	3 or more times per week	17.9089	primary school	normal	Biboprimary school	35
Luohu district	Grade 6	boy	the Han nationality	13	no	High school / technical secondary school / vocational high school / technical school	High school / technical secondary school / vocational high school / technical school	yes	3	never	20.3125	primary school	normal	Biboprimary school	46
Luohu district	Grade 6	boy	the Han nationality	12	no	don't know	don't know	yes	5	3 or more times per week	17.0562	primary school	normal	Biboprimary school	39
Luohu district	Grade 6	boy	the Han nationality	12	no	University / junior college / higher vocational college	University / junior college / higher vocational college	yes	6	3 or more times per week	19.0677	primary school	normal	Biboprimary school	40
Luohu district	Grade 6	boy	the Han nationality	13	no	High school / technical secondary school / vocational high school / technical school	High school / technical secondary school / vocational high school / technical school	yes	8	1-2 times per week	22.4913	primary school	overweight	Biboprimary school	20
Luohu district	Grade 6	boy	the Han nationality	12	no	High school / technical secondary school / vocational high school / technical school	High school / technical secondary school / vocational high school / technical school	yes	5	1-2 times per week	22.4088	primary school	overweight	Biboprimary school	40
Luohu district	Grade 6	boy	the Han nationality	12	yes	High school / technical secondary school / vocational high school / technical school	High school / technical secondary school / vocational high school / technical school	no	5	never	23.4952	primary school	overweight	Biboprimary school	31
Luohu district	Grade 6	boy	the Han nationality	11	yes	University / junior college / higher vocational college	University / junior college / higher vocational college	yes	5	never	22.3543	primary school	overweight	Biboprimary school	39
Luohu district	Grade 6	boy	the Han nationality	12	no	University / junior college / higher vocational college	University / junior college / higher vocational college	yes	7	1-3 times per month	22.8624	primary school	overweight	Biboprimary school	29
Luohu district	Grade 6	boy	the Han nationality	12	yes	University / junior college / higher vocational college	High school / technical secondary school / vocational high school / technical school	yes	6	1-2 times per week	33.5315	primary school	obese	Biboprimary school	26
Luohu district	Grade 6	boy	the Han nationality	12	yes	University / junior college / higher vocational college	High school / technical secondary school / vocational high school / technical school	yes	4	never	26.9598	primary school	obese	Biboprimary school	30
Luohu district	Grade 6	boy	the Han nationality	12	yes	Master's or PhD	University / junior college / higher vocational college	yes	8	1-2 times per week	26.1224	primary school	obese	Biboprimary school	50
Luohu district	Grade 6	boy	the Han nationality	12	yes	High school / technical secondary school / vocational high school / technical school	High school / technical secondary school / vocational high school / technical school	yes	3	never	24.8016	primary school	obese	Biboprimary school	40
Luohu district	Grade 6	boy	the Han nationality	13	yes	Master's or PhD	University / junior college / higher vocational college	yes	4	1-2 times per week	24.8016	primary school	overweight	Biboprimary school	40
Luohu district	Grade 6	boy	the Han nationality	12	no	University / junior college / higher vocational college	Middle school and below (including junior high school)	yes	3	1-2 times per week	34.2222	primary school	obese	Biboprimary school	43
Luohu district	Grade 6	boy	the Han nationality	12	no	University / junior college / higher vocational college	Master's or PhD	yes	7	never	25.3906	primary school	obese	Biboprimary school	42
Luohu district	Grade 6	boy	the Han nationality	12	yes	University / junior college / higher vocational college	University / junior college / higher vocational college	no	3	never	26.2917	primary school	obese	Biboprimary school	46
Luohu district	Grade 6	boy	the Han nationality	13	no	High school / technical secondary school / vocational high school / technical school	Middle school and below (including junior high school)	yes	5	1-2 times per week	14.2687	primary school	normal	Biboprimary school	31
Luohu district	Grade 6	boy	the Han nationality	12	yes	Master's or PhD	University / junior college / higher vocational college	yes	7	3 or more times per week	17.313	primary school	normal	Biboprimary school	50
Luohu district	Grade 6	boy	the Han nationality	12	no	University / junior college / higher vocational college	High school / technical secondary school / vocational high school / technical school	yes	7	3 or more times per week	15.4006	primary school	normal	Biboprimary school	39
Luohu district	Grade 6	boy	the Han nationality	12	no	High school / technical secondary school / vocational high school / technical school	Middle school and below (including junior high school)	yes	5	never	18.2615	primary school	normal	Biboprimary school	40
Luohu district	Grade 6	boy	the Han nationality	12	no	University / junior college / higher vocational college	University / junior college / higher vocational college	yes	5	3 or more times per week	18.1787	primary school	normal	Biboprimary school	31
Luohu district	Grade 6	boy	the Han nationality	12	yes	University / junior college / higher vocational college	High school / technical secondary school / vocational high school / technical school	yes	4	3 or more times per week	19.1953	primary school	normal	Biboprimary school	46
Futian distrct	Grade 6	boy	the Han nationality	12	yes	High school / technical secondary school / vocational high school / technical school	Middle school and below (including junior high school)	yes	7	never	35.9375	primary school	obese	Biboprimary school	36
Luohu district	Grade 6	boy	the Han nationality	11	yes	Master's or PhD	University / junior college / higher vocational college	yes	6	1-3 times per month	28.8415	primary school	obese	Biboprimary school	47
Luohu district	Grade 6	girl	the Han nationality	12	yes	High school / technical secondary school / vocational high school / technical school	University / junior college / higher vocational college	no	5	never	12.7146	primary school	normal	Biboprimary school	29
Luohu district	Grade 6	girl	the Han nationality	12	no	High school / technical secondary school / vocational high school / technical school	High school / technical secondary school / vocational high school / technical school	yes	6	1-2 times per week	16.8889	primary school	normal	Biboprimary school	29
Luohu district	Grade 6	girl	the Han nationality	12	no	High school / technical secondary school / vocational high school / technical school	University / junior college / higher vocational college	yes	6	never	18.4911	primary school	normal	Biboprimary school	10
Luohu district	Grade 6	girl	the Han nationality	12	yes	High school / technical secondary school / vocational high school / technical school	High school / technical secondary school / vocational high school / technical school	yes	7	never	17.2584	primary school	normal	Biboprimary school	45
Luohu district	Grade 6	girl	the Han nationality	12	yes	University / junior college / higher vocational college	University / junior college / higher vocational college	yes	8	1-3 times per month	18.6667	primary school	normal	Biboprimary school	39
Luohu district	Grade 6	girl	the Han nationality	12	no	Middle school and below (including junior high school)	Middle school and below (including junior high school)	yes	3	never	16.4062	primary school	normal	Biboprimary school	26
Luohu district	Grade 6	girl	Other ethnic groups	12	no	Master's or PhD	University / junior college / higher vocational college	yes	7	1-3 times per month	17.9418	primary school	normal	Biboprimary school	34
Luohu district	Grade 6	girl	the Han nationality	11	yes	High school / technical secondary school / vocational high school / technical school	High school / technical secondary school / vocational high school / technical school	yes	5	1-3 times per month	16.2177	primary school	normal	Biboprimary school	35
Luohu district	Grade 6	girl	the Han nationality	12	no	don't know	Middle school and below (including junior high school)	yes	3	1-2 times per week	15.8173	primary school	normal	Biboprimary school	36
Luohu district	Grade 6	girl	the Han nationality	12	no	University / junior college / higher vocational college	University / junior college / higher vocational college	yes	7	never	16.8475	primary school	normal	Biboprimary school	31
Luohu district	Grade 6	girl	the Han nationality	12	yes	don't know	High school / technical secondary school / vocational high school / technical school	yes	3	3 or more times per week	15.8169	primary school	normal	Biboprimary school	42
Luohu district	Grade 6	girl	the Han nationality	12	no	High school / technical secondary school / vocational high school / technical school	Middle school and below (including junior high school)	yes	6	1-3 times per month	15.4315	primary school	normal	Biboprimary school	40
Luohu district	Grade 6	girl	the Han nationality	11	no	University / junior college / higher vocational college	University / junior college / higher vocational college	yes	7	never	16.4444	primary school	normal	Biboprimary school	50
Luohu district	Grade 6	girl	the Han nationality	12	no	University / junior college / higher vocational college	University / junior college / higher vocational college	yes	5	3 or more times per week	16.2982	primary school	normal	Biboprimary school	50
Luohu district	Grade 6	girl	the Han nationality	11	no	University / junior college / higher vocational college	University / junior college / higher vocational college	yes	7	never	18.7305	primary school	normal	Biboprimary school	42
Luohu district	Grade 6	girl	the Han nationality	12	no	University / junior college / higher vocational college	Middle school and below (including junior high school)	yes	7	3 or more times per week	16.4366	primary school	normal	Biboprimary school	48
Luohu district	Grade 6	girl	the Han nationality	12	no	High school / technical secondary school / vocational high school / technical school	High school / technical secondary school / vocational high school / technical school	yes	5	3 or more times per week	19.2277	primary school	normal	Biboprimary school	35
Luohu district	Grade 6	girl	Other ethnic groups	12	no	University / junior college / higher vocational college	University / junior college / higher vocational college	yes	6	1-2 times per week	15.625	primary school	normal	Biboprimary school	23
Luohu district	Grade 6	girl	the Han nationality	12	no	University / junior college / higher vocational college	University / junior college / higher vocational college	yes	5	1-3 times per month	15.3787	primary school	normal	Biboprimary school	28
Luohu district	Grade 6	girl	the Han nationality	12	no	University / junior college / higher vocational college	University / junior college / higher vocational college	yes	7	1-3 times per month	17.0088	primary school	normal	Biboprimary school	38
Luohu district	Grade 6	girl	the Han nationality	12	yes	University / junior college / higher vocational college	High school / technical secondary school / vocational high school / technical school	yes	5	1-2 times per week	15.625	primary school	normal	Biboprimary school	41
Luohu district	Grade 6	girl	the Han nationality	12	no	Master's or PhD	University / junior college / higher vocational college	yes	7	1-2 times per week	17.0874	primary school	normal	Biboprimary school	38
Luohu district	Grade 6	girl	the Han nationality	13	no	University / junior college / higher vocational college	University / junior college / higher vocational college	yes	4	3 or more times per week	14.2687	primary school	normal	Biboprimary school	43
Luohu district	Grade 6	girl	the Han nationality	11	no	University / junior college / higher vocational college	High school / technical secondary school / vocational high school / technical school	yes	4	never	14.758	primary school	normal	Biboprimary school	30
Luohu district	Grade 6	girl	the Han nationality	12	yes	University / junior college / higher vocational college	University / junior college / higher vocational college	yes	7	1-2 times per week	18.9745	primary school	normal	Biboprimary school	35
Luohu district	Grade 6	girl	the Han nationality	12	no	University / junior college / higher vocational college	University / junior college / higher vocational college	yes	6	1-3 times per month	16.4366	primary school	normal	Biboprimary school	46
Luohu district	Grade 6	girl	the Han nationality	11	no	High school / technical secondary school / vocational high school / technical school	Middle school and below (including junior high school)	yes	3	1-2 times per week	20.4444	primary school	overweight	Biboprimary school	28
Luohu district	Grade 6	girl	the Han nationality	12	yes	University / junior college / higher vocational college	University / junior college / higher vocational college	yes	5	1-2 times per week	18.1787	primary school	normal	Biboprimary school	47
Luohu district	Grade 6	girl	the Han nationality	12	yes	University / junior college / higher vocational college	University / junior college / higher vocational college	yes	8	never	16.1843	primary school	normal	Biboprimary school	35
Luohu district	Grade 6	girl	the Han nationality	12	no	Middle school and below (including junior high school)	High school / technical secondary school / vocational high school / technical school	yes	4	1-3 times per month	20.061	primary school	normal	Biboprimary school	40
Luohu district	Grade 6	girl	the Han nationality	12	no	University / junior college / higher vocational college	University / junior college / higher vocational college	yes	4	never	17.5781	primary school	normal	Biboprimary school	46
Luohu district	Grade 6	girl	Other ethnic groups	11	no	Master's or PhD	University / junior college / higher vocational college	yes	5	1-3 times per month	17.9418	primary school	normal	Biboprimary school	32
Luohu district	Grade 6	girl	Other ethnic groups	12	yes	University / junior college / higher vocational college	University / junior college / higher vocational college	yes	4	1-3 times per month	16.4237	primary school	normal	Biboprimary school	21
Luohu district	Grade 6	girl	the Han nationality	12	no	University / junior college / higher vocational college	High school / technical secondary school / vocational high school / technical school	yes	3	1-3 times per month	20.9572	primary school	overweight	Biboprimary school	48
Luohu district	Grade 6	girl	the Han nationality	11	yes	University / junior college / higher vocational college	University / junior college / higher vocational college	yes	6	never	21.3039	primary school	overweight	Biboprimary school	34
Luohu district	Grade 6	girl	the Han nationality	12	no	Middle school and below (including junior high school)	Middle school and below (including junior high school)	yes	5	never	22.0741	primary school	overweight	Biboprimary school	26
Luohu district	Grade 6	girl	the Han nationality	12	no	University / junior college / higher vocational college	University / junior college / higher vocational college	yes	6	never	23.4375	primary school	overweight	Biboprimary school	37
Luohu district	Grade 6	girl	the Han nationality	11	no	University / junior college / higher vocational college	University / junior college / higher vocational college	yes	6	3 or more times per week	25.7117	primary school	obese	Biboprimary school	39
Luohu district	Grade 6	girl	the Han nationality	12	no	High school / technical secondary school / vocational high school / technical school	Master's or PhD	no	4	never	31.5721	primary school	obese	Biboprimary school	20
Luohu district	Grade 6	girl	the Han nationality	14	no	University / junior college / higher vocational college	High school / technical secondary school / vocational high school / technical school	yes	5	never	34.5473	primary school	obese	Biboprimary school	25
Luohu district	Grade 6	girl	the Han nationality	12	yes	University / junior college / higher vocational college	High school / technical secondary school / vocational high school / technical school	no	6	never	26.0375	primary school	obese	Biboprimary school	30
Baoan district	Grade 6	girl	the Han nationality	12	no	High school / technical secondary school / vocational high school / technical school	High school / technical secondary school / vocational high school / technical school	yes	5	1-3 times per month	18.026	primary school	normal	Biboprimary school	25
Luohu district	Grade 6	girl	the Han nationality	12	yes	University / junior college / higher vocational college	University / junior college / higher vocational college	yes	1	1-2 times per week	19.2234	primary school	normal	Biboprimary school	31
Luohu district	Grade 6	girl	the Han nationality	12	yes	University / junior college / higher vocational college	University / junior college / higher vocational college	yes	8	never	30.854	primary school	obese	Biboprimary school	43
Luohu district	Grade 6	girl	the Han nationality	12	no	University / junior college / higher vocational college	University / junior college / higher vocational college	yes	4	1-2 times per week	18.902	primary school	normal	Biboprimary school	33
Luohu district	Grade 6	girl	the Han nationality	12	no	University / junior college / higher vocational college	University / junior college / higher vocational college	yes	7	3 or more times per week	18.7305	primary school	normal	Biboprimary school	30
Luohu district	Grade 6	girl	the Han nationality	12	yes	High school / technical secondary school / vocational high school / technical school	University / junior college / higher vocational college	no	4	never	15.2219	primary school	normal	Biboprimary school	26
Luohu district	Grade 6	girl	the Han nationality	12	yes	High school / technical secondary school / vocational high school / technical school	High school / technical secondary school / vocational high school / technical school	yes	4	never	19.6506	primary school	normal	Biboprimary school	28
Luohu district	Grade 6	girl	the Han nationality	12	yes	University / junior college / higher vocational college	University / junior college / higher vocational college	yes	4	3 or more times per week	17.6693	primary school	normal	Biboprimary school	19
Luohu district	Grade 6	girl	the Han nationality	12	yes	University / junior college / higher vocational college	University / junior college / higher vocational college	yes	7	1-3 times per month	19.8141	primary school	normal	Biboprimary school	43
Luohu district	Grade 6	girl	the Han nationality	12	no	High school / technical secondary school / vocational high school / technical school	High school / technical secondary school / vocational high school / technical school	yes	6	1-3 times per month	17.7096	primary school	normal	Biboprimary school	33
Luohu district	Grade 6	girl	the Han nationality	12	no	University / junior college / higher vocational college	High school / technical secondary school / vocational high school / technical school	yes	5	3 or more times per week	14.8213	primary school	normal	Biboprimary school	44
Luohu district	Grade 6	girl	the Han nationality	12	no	University / junior college / higher vocational college	High school / technical secondary school / vocational high school / technical school	yes	6	never	19.5312	primary school	normal	Biboprimary school	48
Luohu district	Grade 6	girl	the Han nationality	11	no	High school / technical secondary school / vocational high school / technical school	High school / technical secondary school / vocational high school / technical school	yes	3	never	20.5049	primary school	overweight	Biboprimary school	41
Luohu district	Grade 6	girl	the Han nationality	12	no	University / junior college / higher vocational college	University / junior college / higher vocational college	yes	4	never	20.7008	primary school	overweight	Biboprimary school	35
Luohu district	Grade 6	girl	the Han nationality	12	yes	University / junior college / higher vocational college	University / junior college / higher vocational college	yes	5	1-3 times per month	20.3125	primary school	normal	Biboprimary school	47
Luohu district	Grade 6	girl	the Han nationality	12	no	High school / technical secondary school / vocational high school / technical school	High school / technical secondary school / vocational high school / technical school	yes	3	3 or more times per week	15.1489	primary school	normal	Biboprimary school	29
Luohu district	Grade 6	girl	the Han nationality	12	no	University / junior college / higher vocational college	University / junior college / higher vocational college	yes	6	never	19.5312	primary school	normal	Biboprimary school	30
Luohu district	Grade 6	girl	the Han nationality	12	no	University / junior college / higher vocational college	University / junior college / higher vocational college	yes	5	1-3 times per month	18.2899	primary school	normal	Biboprimary school	26
Luohu district	Grade 6	girl	the Han nationality	12	yes	University / junior college / higher vocational college	High school / technical secondary school / vocational high school / technical school	yes	6	1-3 times per month	18.7305	primary school	normal	Biboprimary school	30
Luohu district	Grade 6	girl	the Han nationality	13	no	University / junior college / higher vocational college	University / junior college / higher vocational college	yes	5	1-3 times per month	17.6254	primary school	normal	Biboprimary school	49
Luohu district	Grade 6	girl	the Han nationality	12	no	University / junior college / higher vocational college	don't know	yes	5	1-3 times per month	15.2714	primary school	normal	Biboprimary school	44
Luohu district	Grade 6	girl	the Han nationality	12	no	University / junior college / higher vocational college	University / junior college / higher vocational college	yes	4	1-3 times per month	17.5981	primary school	normal	Biboprimary school	28
Luohu district	Grade 6	girl	the Han nationality	12	no	University / junior college / higher vocational college	University / junior college / higher vocational college	yes	5	1-3 times per month	15.2714	primary school	normal	Biboprimary school	50
Luohu district	Grade 6	girl	the Han nationality	12	no	University / junior college / higher vocational college	University / junior college / higher vocational college	yes	5	1-3 times per month	15.2714	primary school	normal	Biboprimary school	50
Luohu district	Grade 6	girl	the Han nationality	12	yes	Master's or PhD	University / junior college / higher vocational college	yes	5	3 or more times per week	17.2879	primary school	normal	Biboprimary school	38
Luohu district	Grade 6	girl	the Han nationality	12	no	University / junior college / higher vocational college	University / junior college / higher vocational college	yes	6	never	19.91	primary school	normal	Biboprimary school	45
Luohu district	Grade 6	girl	the Han nationality	12	yes	University / junior college / higher vocational college	University / junior college / higher vocational college	yes	5	1-2 times per week	17.9089	primary school	normal	Biboprimary school	19
Luohu district	Grade 6	girl	the Han nationality	12	no	University / junior college / higher vocational college	University / junior college / higher vocational college	yes	4	1-2 times per week	16.6468	primary school	normal	Biboprimary school	35
Luohu district	Grade 6	girl	the Han nationality	11	no	Middle school and below (including junior high school)	Middle school and below (including junior high school)	yes	6	1-2 times per week	19.3962	primary school	normal	Biboprimary school	48
Luohu district	Grade 6	girl	the Han nationality	12	no	University / junior college / higher vocational college	University / junior college / higher vocational college	yes	6	1-2 times per week	21.0962	primary school	overweight	Biboprimary school	45
Luohu district	Grade 6	girl	the Han nationality	12	no	High school / technical secondary school / vocational high school / technical school	High school / technical secondary school / vocational high school / technical school	yes	4	1-2 times per week	23.3355	primary school	overweight	Biboprimary school	30
Luohu district	Grade 6	girl	the Han nationality	13	no	High school / technical secondary school / vocational high school / technical school	University / junior college / higher vocational college	yes	6	3 or more times per week	22.5827	primary school	overweight	Biboprimary school	36
Luohu district	Grade 6	girl	the Han nationality	13	no	High school / technical secondary school / vocational high school / technical school	University / junior college / higher vocational college	yes	6	3 or more times per week	22.3081	primary school	overweight	Biboprimary school	40
Luohu district	Grade 6	girl	the Han nationality	12	no	University / junior college / higher vocational college	University / junior college / higher vocational college	yes	5	1-3 times per month	20.9572	primary school	overweight	Biboprimary school	41
Luohu district	Grade 6	girl	the Han nationality	12	no	Master's or PhD	High school / technical secondary school / vocational high school / technical school	yes	7	1-3 times per month	39.2565	primary school	obese	Biboprimary school	43
Luohu district	Grade 6	girl	the Han nationality	12	no	University / junior college / higher vocational college	Middle school and below (including junior high school)	yes	3	1-2 times per week	38.6259	primary school	obese	Biboprimary school	42
Luohu district	Grade 6	girl	the Han nationality	12	no	High school / technical secondary school / vocational high school / technical school	High school / technical secondary school / vocational high school / technical school	yes	5	never	33.7325	primary school	obese	Biboprimary school	40
Luohu district	Grade 6	girl	the Han nationality	12	no	University / junior college / higher vocational college	don't know	yes	5	never	24.6904	primary school	obese	Biboprimary school	36
Luohu district	Grade 6	girl	the Han nationality	11	no	High school / technical secondary school / vocational high school / technical school	High school / technical secondary school / vocational high school / technical school	yes	4	1-3 times per month	14.8213	primary school	normal	Biboprimary school	41
Luohu district	Grade 6	girl	the Han nationality	12	no	High school / technical secondary school / vocational high school / technical school	High school / technical secondary school / vocational high school / technical school	yes	4	3 or more times per week	16.4062	primary school	normal	Biboprimary school	34
Luohu district	Grade 6	girl	the Han nationality	13	no	University / junior college / higher vocational college	Middle school and below (including junior high school)	yes	5	1-3 times per month	17.6898	primary school	normal	Biboprimary school	25
Luohu district	Grade 6	girl	the Han nationality	13	no	don't know	University / junior college / higher vocational college	yes	5	1-3 times per month	38.6259	primary school	obese	Biboprimary school	40
Luohu district	Grade 6	girl	the Han nationality	12	yes	University / junior college / higher vocational college	don't know	no	5	never	30.863	primary school	obese	Biboprimary school	45
Baoan district	Grade 5	boy	the Han nationality	11	yes	Master's or PhD	University / junior college / higher vocational college	yes	7	1-2 times per week	21.875	primary school	overweight	Bihaiprimary school	32
Baoan district	Grade 5	boy	the Han nationality	10	no	University / junior college / higher vocational college	University / junior college / higher vocational college	yes	9	1-3 times per month	21.9261	primary school	overweight	Bihaiprimary school	39
Baoan district	Grade 5	boy	Other ethnic groups	11	no	University / junior college / higher vocational college	University / junior college / higher vocational college	yes	5	never	16.6603	primary school	normal	Bihaiprimary school	50
Baoan district	Grade 5	boy	the Han nationality	10	no	don't know	don't know	yes	4	1-3 times per month	13.2653	primary school	normal	Bihaiprimary school	34
Baoan district	Grade 5	boy	Other ethnic groups	10	yes	Master's or PhD	University / junior college / higher vocational college	yes	5	1-2 times per week	21.5169	primary school	overweight	Bihaiprimary school	39
Baoan district	Grade 5	boy	the Han nationality	11	no	University / junior college / higher vocational college	University / junior college / higher vocational college	yes	7	1-2 times per week	16.3265	primary school	normal	Bihaiprimary school	50
Baoan district	Grade 5	boy	the Han nationality	11	yes	University / junior college / higher vocational college	University / junior college / higher vocational college	yes	5	1-3 times per month	17.0874	primary school	normal	Bihaiprimary school	31
Baoan district	Grade 5	boy	the Han nationality	11	no	University / junior college / higher vocational college	University / junior college / higher vocational college	yes	7	1-2 times per week	21.6413	primary school	overweight	Bihaiprimary school	27
Baoan district	Grade 5	boy	the Han nationality	10	yes	University / junior college / higher vocational college	University / junior college / higher vocational college	yes	7	1-2 times per week	14.2857	primary school	normal	Bihaiprimary school	49
Baoan district	Grade 5	boy	the Han nationality	11	no	University / junior college / higher vocational college	University / junior college / higher vocational college	yes	6	never	10.4637	primary school	normal	Bihaiprimary school	37
Baoan district	Grade 5	boy	the Han nationality	12	no	University / junior college / higher vocational college	University / junior college / higher vocational college	yes	3	never	13.3175	primary school	normal	Bihaiprimary school	39
Baoan district	Grade 5	boy	the Han nationality	11	no	Master's or PhD	Master's or PhD	yes	6	3 or more times per week	15.5223	primary school	normal	Bihaiprimary school	44
Baoan district	Grade 5	boy	the Han nationality	11	no	University / junior college / higher vocational college	University / junior college / higher vocational college	yes	1	never	21.3039	primary school	overweight	Bihaiprimary school	45
Baoan district	Grade 5	boy	Other ethnic groups	11	no	University / junior college / higher vocational college	University / junior college / higher vocational college	yes	4	1-3 times per month	19.9792	primary school	normal	Bihaiprimary school	31
Baoan district	Grade 5	boy	the Han nationality	11	yes	University / junior college / higher vocational college	University / junior college / higher vocational college	yes	8	1-2 times per week	15.5223	primary school	normal	Bihaiprimary school	46
Baoan district	Grade 5	boy	the Han nationality	11	no	University / junior college / higher vocational college	University / junior college / higher vocational college	yes	6	never	17.8536	primary school	normal	Bihaiprimary school	36
Baoan district	Grade 5	boy	the Han nationality	11	no	University / junior college / higher vocational college	University / junior college / higher vocational college	yes	6	1-2 times per week	18.0938	primary school	normal	Bihaiprimary school	47
Baoan district	Grade 5	boy	the Han nationality	12	no	High school / technical secondary school / vocational high school / technical school	High school / technical secondary school / vocational high school / technical school	yes	4	never	20.2395	primary school	normal	Bihaiprimary school	50
Baoan district	Grade 5	boy	the Han nationality	11	yes	University / junior college / higher vocational college	University / junior college / higher vocational college	yes	6	1-2 times per week	17.827	primary school	normal	Bihaiprimary school	38
Baoan district	Grade 5	boy	the Han nationality	12	no	High school / technical secondary school / vocational high school / technical school	High school / technical secondary school / vocational high school / technical school	yes	1	1-3 times per month	18.3594	primary school	normal	Bihaiprimary school	36
Baoan district	Grade 5	boy	the Han nationality	11	no	University / junior college / higher vocational college	University / junior college / higher vocational college	yes	5	1-2 times per week	16.8962	primary school	normal	Bihaiprimary school	47
Baoan district	Grade 5	boy	the Han nationality	11	no	University / junior college / higher vocational college	High school / technical secondary school / vocational high school / technical school	yes	7	1-3 times per month	19.5556	primary school	normal	Bihaiprimary school	37
Baoan district	Grade 5	boy	Other ethnic groups	10	yes	University / junior college / higher vocational college	High school / technical secondary school / vocational high school / technical school	yes	5	never	16.8789	primary school	normal	Bihaiprimary school	26
Baoan district	Grade 5	boy	the Han nationality	11	no	High school / technical secondary school / vocational high school / technical school	Middle school and below (including junior high school)	yes	5	never	15.5556	primary school	normal	Bihaiprimary school	43
Baoan district	Grade 5	boy	the Han nationality	12	yes	High school / technical secondary school / vocational high school / technical school	High school / technical secondary school / vocational high school / technical school	yes	5	never	18.3824	primary school	normal	Bihaiprimary school	32
Baoan district	Grade 5	boy	the Han nationality	10	yes	University / junior college / higher vocational college	High school / technical secondary school / vocational high school / technical school	yes	5	never	17.1225	primary school	normal	Bihaiprimary school	50
Baoan district	Grade 5	boy	the Han nationality	11	no	University / junior college / higher vocational college	University / junior college / higher vocational college	yes	6	1-3 times per month	20	primary school	normal	Bihaiprimary school	40
Baoan district	Grade 5	boy	the Han nationality	12	yes	University / junior college / higher vocational college	University / junior college / higher vocational college	yes	4	never	17.6693	primary school	normal	Bihaiprimary school	36
Baoan district	Grade 5	boy	the Han nationality	10	yes	University / junior college / higher vocational college	University / junior college / higher vocational college	yes	5	never	15.22	primary school	normal	Bihaiprimary school	31
Baoan district	Grade 5	boy	Other ethnic groups	11	no	University / junior college / higher vocational college	University / junior college / higher vocational college	yes	7	1-3 times per month	16.8889	primary school	normal	Bihaiprimary school	39
Baoan district	Grade 5	boy	the Han nationality	12	no	University / junior college / higher vocational college	University / junior college / higher vocational college	yes	4	never	18.2563	primary school	normal	Bihaiprimary school	33
Baoan district	Grade 5	boy	the Han nationality	11	no	University / junior college / higher vocational college	University / junior college / higher vocational college	yes	6	1-3 times per month	17.5974	primary school	normal	Bihaiprimary school	49
Baoan district	Grade 5	boy	Other ethnic groups	11	yes	University / junior college / higher vocational college	University / junior college / higher vocational college	yes	6	1-3 times per month	20	primary school	normal	Bihaiprimary school	37
Baoan district	Grade 5	boy	the Han nationality	10	no	University / junior college / higher vocational college	High school / technical secondary school / vocational high school / technical school	yes	6	1-2 times per week	17.6693	primary school	normal	Bihaiprimary school	19
Baoan district	Grade 5	boy	the Han nationality	11	yes	University / junior college / higher vocational college	University / junior college / higher vocational college	yes	5	1-2 times per week	14.6667	primary school	normal	Bihaiprimary school	49
Baoan district	Grade 5	boy	the Han nationality	11	yes	University / junior college / higher vocational college	University / junior college / higher vocational college	yes	4	1-2 times per week	19.8991	primary school	normal	Bihaiprimary school	32
Baoan district	Grade 5	boy	the Han nationality	11	yes	High school / technical secondary school / vocational high school / technical school	High school / technical secondary school / vocational high school / technical school	yes	5	never	20.8117	primary school	overweight	Bihaiprimary school	50
Baoan district	Grade 5	boy	the Han nationality	11	yes	University / junior college / higher vocational college	Master's or PhD	yes	6	3 or more times per week	18.7652	primary school	normal	Bihaiprimary school	50
Baoan district	Grade 5	boy	the Han nationality	11	no	University / junior college / higher vocational college	University / junior college / higher vocational college	yes	2	1-3 times per month	21.3333	primary school	overweight	Bihaiprimary school	42
Baoan district	Grade 5	boy	the Han nationality	11	no	don't know	don't know	yes	4	never	16.8887	primary school	normal	Bihaiprimary school	40
Baoan district	Grade 5	boy	the Han nationality	10	no	University / junior college / higher vocational college	University / junior college / higher vocational college	no	5	never	17.8571	primary school	normal	Bihaiprimary school	48
Baoan district	Grade 5	boy	the Han nationality	10	no	University / junior college / higher vocational college	University / junior college / higher vocational college	no	8	never	20.4082	primary school	overweight	Bihaiprimary school	37
Baoan district	Grade 5	boy	the Han nationality	11	no	Middle school and below (including junior high school)	High school / technical secondary school / vocational high school / technical school	yes	4	1-3 times per month	17.1158	primary school	normal	Bihaiprimary school	38
Baoan district	Grade 5	boy	the Han nationality	11	no	University / junior college / higher vocational college	University / junior college / higher vocational college	yes	4	never	15.8059	primary school	normal	Bihaiprimary school	39
Baoan district	Grade 5	boy	the Han nationality	11	no	Master's or PhD	High school / technical secondary school / vocational high school / technical school	yes	6	never	19.3962	primary school	normal	Bihaiprimary school	50
Baoan district	Grade 5	boy	the Han nationality	11	no	University / junior college / higher vocational college	University / junior college / higher vocational college	yes	8	3 or more times per week	17.5981	primary school	normal	Bihaiprimary school	30
Baoan district	Grade 5	boy	the Han nationality	11	no	High school / technical secondary school / vocational high school / technical school	High school / technical secondary school / vocational high school / technical school	yes	5	1-3 times per month	15.5223	primary school	normal	Bihaiprimary school	44
Baoan district	Grade 5	boy	the Han nationality	11	no	University / junior college / higher vocational college	University / junior college / higher vocational college	yes	5	1-2 times per week	20.4294	primary school	overweight	Bihaiprimary school	28
Baoan district	Grade 5	boy	the Han nationality	11	no	High school / technical secondary school / vocational high school / technical school	University / junior college / higher vocational college	yes	5	3 or more times per week	15.6487	primary school	normal	Bihaiprimary school	47
Baoan district	Grade 5	boy	the Han nationality	10	yes	University / junior college / higher vocational college	University / junior college / higher vocational college	yes	7	1-3 times per month	16.6468	primary school	normal	Bihaiprimary school	33
Baoan district	Grade 5	boy	the Han nationality	11	no	University / junior college / higher vocational college	University / junior college / higher vocational college	yes	4	never	17.1163	primary school	normal	Bihaiprimary school	35
Baoan district	Grade 5	boy	the Han nationality	12	yes	University / junior college / higher vocational college	University / junior college / higher vocational college	yes	7	1-3 times per month	19.9219	primary school	normal	Bihaiprimary school	44
Baoan district	Grade 5	boy	the Han nationality	11	yes	High school / technical secondary school / vocational high school / technical school	University / junior college / higher vocational college	yes	5	3 or more times per week	17.1225	primary school	normal	Bihaiprimary school	43
Baoan district	Grade 5	boy	the Han nationality	11	yes	University / junior college / higher vocational college	Master's or PhD	yes	5	never	16.3265	primary school	normal	Bihaiprimary school	30
Baoan district	Grade 5	boy	the Han nationality	10	yes	University / junior college / higher vocational college	University / junior college / higher vocational college	yes	6	never	21.9138	primary school	overweight	Bihaiprimary school	28
Baoan district	Grade 5	boy	the Han nationality	10	yes	University / junior college / higher vocational college	High school / technical secondary school / vocational high school / technical school	yes	6	1-2 times per week	21.9479	primary school	overweight	Bihaiprimary school	33
Baoan district	Grade 5	boy	the Han nationality	11	no	University / junior college / higher vocational college	University / junior college / higher vocational college	yes	5	1-3 times per month	21.4031	primary school	overweight	Bihaiprimary school	35
Baoan district	Grade 5	boy	the Han nationality	11	no	Master's or PhD	University / junior college / higher vocational college	yes	7	1-2 times per week	21.4573	primary school	overweight	Bihaiprimary school	43
Baoan district	Grade 5	boy	the Han nationality	11	no	University / junior college / higher vocational college	High school / technical secondary school / vocational high school / technical school	no	6	3 or more times per week	22.0386	primary school	overweight	Bihaiprimary school	44
Baoan district	Grade 5	boy	the Han nationality	11	no	University / junior college / higher vocational college	University / junior college / higher vocational college	yes	5	never	21.58	primary school	overweight	Bihaiprimary school	39
Baoan district	Grade 5	boy	the Han nationality	11	no	High school / technical secondary school / vocational high school / technical school	University / junior college / higher vocational college	yes	5	1-2 times per week	23.4694	primary school	obese	Bihaiprimary school	36
Baoan district	Grade 5	boy	the Han nationality	11	no	University / junior college / higher vocational college	University / junior college / higher vocational college	yes	5	never	22.151	primary school	overweight	Bihaiprimary school	49
Baoan district	Grade 5	boy	the Han nationality	11	yes	University / junior college / higher vocational college	University / junior college / higher vocational college	yes	6	1-3 times per month	22.4766	primary school	overweight	Bihaiprimary school	40
Baoan district	Grade 5	boy	the Han nationality	11	no	High school / technical secondary school / vocational high school / technical school	High school / technical secondary school / vocational high school / technical school	yes	5	1-3 times per month	23.0681	primary school	overweight	Bihaiprimary school	45
Baoan district	Grade 5	boy	Other ethnic groups	11	yes	University / junior college / higher vocational college	University / junior college / higher vocational college	yes	7	1-3 times per month	22.449	primary school	overweight	Bihaiprimary school	27
Baoan district	Grade 5	boy	the Han nationality	12	yes	University / junior college / higher vocational college	University / junior college / higher vocational college	yes	8	1-2 times per week	25.5937	primary school	obese	Bihaiprimary school	39
Baoan district	Grade 5	boy	the Han nationality	12	no	University / junior college / higher vocational college	University / junior college / higher vocational college	yes	5	1-2 times per week	44.9219	primary school	obese	Bihaiprimary school	30
Baoan district	Grade 5	boy	Other ethnic groups	10	yes	University / junior college / higher vocational college	University / junior college / higher vocational college	yes	8	1-3 times per month	24.8889	primary school	obese	Bihaiprimary school	50
Baoan district	Grade 5	boy	the Han nationality	11	yes	Master's or PhD	University / junior college / higher vocational college	yes	5	never	28.4444	primary school	obese	Bihaiprimary school	38
Baoan district	Grade 5	boy	the Han nationality	11	no	University / junior college / higher vocational college	University / junior college / higher vocational college	yes	5	1-3 times per month	37.7778	primary school	obese	Bihaiprimary school	35
Baoan district	Grade 5	boy	the Han nationality	11	no	University / junior college / higher vocational college	University / junior college / higher vocational college	yes	6	never	43.2082	primary school	obese	Bihaiprimary school	50
Baoan district	Grade 5	boy	the Han nationality	12	no	University / junior college / higher vocational college	University / junior college / higher vocational college	yes	1	1-2 times per week	27.3437	primary school	obese	Bihaiprimary school	30
Baoan district	Grade 5	boy	the Han nationality	11	no	University / junior college / higher vocational college	Middle school and below (including junior high school)	yes	5	1-3 times per month	35.5556	primary school	obese	Bihaiprimary school	30
Baoan district	Grade 5	boy	the Han nationality	11	yes	University / junior college / higher vocational college	University / junior college / higher vocational college	yes	5	1-3 times per month	36.0344	primary school	obese	Bihaiprimary school	50
Baoan district	Grade 5	boy	the Han nationality	11	no	High school / technical secondary school / vocational high school / technical school	Middle school and below (including junior high school)	yes	4	never	33.7778	primary school	obese	Bihaiprimary school	35
Baoan district	Grade 5	boy	Other ethnic groups	12	no	High school / technical secondary school / vocational high school / technical school	High school / technical secondary school / vocational high school / technical school	yes	2	never	38.0499	primary school	obese	Bihaiprimary school	25
Baoan district	Grade 5	boy	the Han nationality	10	yes	University / junior college / higher vocational college	University / junior college / higher vocational college	yes	4	never	24.4511	primary school	obese	Bihaiprimary school	27
Baoan district	Grade 5	boy	the Han nationality	10	yes	University / junior college / higher vocational college	University / junior college / higher vocational college	yes	5	3 or more times per week	35.5556	primary school	obese	Bihaiprimary school	50
Baoan district	Grade 5	boy	the Han nationality	12	no	University / junior college / higher vocational college	University / junior college / higher vocational college	yes	5	1-3 times per month	24.4444	primary school	obese	Bihaiprimary school	31
Baoan district	Grade 5	boy	the Han nationality	11	no	University / junior college / higher vocational college	High school / technical secondary school / vocational high school / technical school	yes	3	never	14.5431	primary school	normal	Bihaiprimary school	48
Baoan district	Grade 5	boy	the Han nationality	12	yes	University / junior college / higher vocational college	University / junior college / higher vocational college	yes	6	never	19.4363	primary school	normal	Bihaiprimary school	38
Baoan district	Grade 5	boy	the Han nationality	11	no	Master's or PhD	University / junior college / higher vocational college	yes	5	never	26.0375	primary school	obese	Bihaiprimary school	50
Baoan district	Grade 5	boy	the Han nationality	11	no	University / junior college / higher vocational college	High school / technical secondary school / vocational high school / technical school	yes	10	1-3 times per month	19.025	primary school	normal	Bihaiprimary school	50
Baoan district	Grade 5	boy	the Han nationality	11	yes	University / junior college / higher vocational college	University / junior college / higher vocational college	yes	6	never	15.3061	primary school	normal	Bihaiprimary school	48
Baoan district	Grade 5	boy	the Han nationality	11	no	High school / technical secondary school / vocational high school / technical school	High school / technical secondary school / vocational high school / technical school	yes	5	never	19.1406	primary school	normal	Bihaiprimary school	31
Baoan district	Grade 5	boy	the Han nationality	10	yes	Master's or PhD	Master's or PhD	yes	8	1-3 times per month	15.5556	primary school	normal	Bihaiprimary school	39
Baoan district	Grade 5	boy	the Han nationality	10	yes	Master's or PhD	University / junior college / higher vocational college	yes	10	3 or more times per week	20.3619	primary school	overweight	Bihaiprimary school	21
Baoan district	Grade 5	boy	the Han nationality	11	no	University / junior college / higher vocational college	University / junior college / higher vocational college	yes	4	1-3 times per month	22.449	primary school	overweight	Bihaiprimary school	37
Baoan district	Grade 5	boy	the Han nationality	11	yes	University / junior college / higher vocational college	High school / technical secondary school / vocational high school / technical school	yes	7	1-3 times per month	25.8065	primary school	obese	Bihaiprimary school	50
Baoan district	Grade 5	boy	the Han nationality	10	no	University / junior college / higher vocational college	University / junior college / higher vocational college	yes	8	1-3 times per month	18.7305	primary school	normal	Bihaiprimary school	39
Baoan district	Grade 5	boy	the Han nationality	11	no	University / junior college / higher vocational college	University / junior college / higher vocational college	yes	6	1-3 times per month	12.2255	primary school	normal	Bihaiprimary school	37
Baoan district	Grade 5	boy	the Han nationality	11	no	University / junior college / higher vocational college	High school / technical secondary school / vocational high school / technical school	yes	5	1-3 times per month	20.0877	primary school	overweight	Bihaiprimary school	35
Baoan district	Grade 5	boy	the Han nationality	11	no	University / junior college / higher vocational college	University / junior college / higher vocational college	yes	6	1-3 times per month	18.6107	primary school	normal	Bihaiprimary school	38
Baoan district	Grade 5	boy	the Han nationality	12	no	University / junior college / higher vocational college	University / junior college / higher vocational college	yes	6	1-2 times per week	23.7812	primary school	overweight	Bihaiprimary school	46
Baoan district	Grade 5	boy	the Han nationality	11	yes	University / junior college / higher vocational college	High school / technical secondary school / vocational high school / technical school	yes	5	1-3 times per month	14.8148	primary school	normal	Bihaiprimary school	32
Baoan district	Grade 5	boy	the Han nationality	11	yes	University / junior college / higher vocational college	University / junior college / higher vocational college	yes	7	never	22.9592	primary school	overweight	Bihaiprimary school	29
Baoan district	Grade 5	girl	the Han nationality	11	no	University / junior college / higher vocational college	University / junior college / higher vocational college	yes	7	1-3 times per month	14.9844	primary school	normal	Bihaiprimary school	39
Baoan district	Grade 5	girl	the Han nationality	11	no	High school / technical secondary school / vocational high school / technical school	High school / technical secondary school / vocational high school / technical school	yes	3	never	16.2155	primary school	normal	Bihaiprimary school	33
Baoan district	Grade 5	girl	the Han nationality	10	no	University / junior college / higher vocational college	High school / technical secondary school / vocational high school / technical school	yes	7	never	17.5668	primary school	normal	Bihaiprimary school	47
Baoan district	Grade 5	girl	the Han nationality	11	no	University / junior college / higher vocational college	University / junior college / higher vocational college	yes	5	never	12.9848	primary school	normal	Bihaiprimary school	40
Baoan district	Grade 5	girl	Other ethnic groups	12	yes	University / junior college / higher vocational college	University / junior college / higher vocational college	yes	5	1-3 times per month	15.5556	primary school	normal	Bihaiprimary school	34
Baoan district	Grade 5	girl	the Han nationality	11	no	University / junior college / higher vocational college	University / junior college / higher vocational college	yes	7	1-2 times per week	16.8663	primary school	normal	Bihaiprimary school	36
Baoan district	Grade 5	girl	the Han nationality	11	no	University / junior college / higher vocational college	University / junior college / higher vocational college	yes	5	1-3 times per month	19.5717	primary school	overweight	Bihaiprimary school	41
Baoan district	Grade 5	girl	the Han nationality	11	no	University / junior college / higher vocational college	University / junior college / higher vocational college	yes	2	never	14.2687	primary school	normal	Bihaiprimary school	37
Baoan district	Grade 5	girl	the Han nationality	11	no	University / junior college / higher vocational college	High school / technical secondary school / vocational high school / technical school	yes	5	never	16.4062	primary school	normal	Bihaiprimary school	32
Baoan district	Grade 5	girl	the Han nationality	11	no	University / junior college / higher vocational college	University / junior college / higher vocational college	yes	2	3 or more times per week	17.7778	primary school	normal	Bihaiprimary school	40
Baoan district	Grade 5	girl	Other ethnic groups	11	yes	Master's or PhD	Master's or PhD	yes	7	1-2 times per week	17.1163	primary school	normal	Bihaiprimary school	31
Baoan district	Grade 5	girl	the Han nationality	10	no	University / junior college / higher vocational college	University / junior college / higher vocational college	yes	6	1-2 times per week	14.2222	primary school	normal	Bihaiprimary school	35
Baoan district	Grade 5	girl	Other ethnic groups	10	yes	University / junior college / higher vocational college	University / junior college / higher vocational college	yes	2	1-3 times per month	19.5556	primary school	overweight	Bihaiprimary school	30
Baoan district	Grade 5	girl	the Han nationality	10	yes	University / junior college / higher vocational college	University / junior college / higher vocational college	yes	5	never	17.5431	primary school	normal	Bihaiprimary school	47
Baoan district	Grade 5	girl	the Han nationality	11	yes	University / junior college / higher vocational college	University / junior college / higher vocational college	yes	8	1-3 times per month	18.7305	primary school	normal	Bihaiprimary school	41
Baoan district	Grade 5	girl	the Han nationality	11	no	Middle school and below (including junior high school)	High school / technical secondary school / vocational high school / technical school	yes	8	1-2 times per week	18.9036	primary school	normal	Bihaiprimary school	37
Baoan district	Grade 5	girl	the Han nationality	10	no	University / junior college / higher vocational college	University / junior college / higher vocational college	yes	3	1-3 times per month	19.1111	primary school	overweight	Bihaiprimary school	45
Baoan district	Grade 5	girl	the Han nationality	11	no	University / junior college / higher vocational college	University / junior college / higher vocational college	yes	6	1-2 times per week	16.4444	primary school	normal	Bihaiprimary school	47
Baoan district	Grade 5	girl	the Han nationality	11	no	University / junior college / higher vocational college	High school / technical secondary school / vocational high school / technical school	yes	3	1-2 times per week	18.4911	primary school	normal	Bihaiprimary school	34
Baoan district	Grade 5	girl	the Han nationality	11	no	don't know	don't know	yes	3	never	14.0345	primary school	normal	Bihaiprimary school	50
Baoan district	Grade 5	girl	the Han nationality	11	no	University / junior college / higher vocational college	University / junior college / higher vocational college	yes	6	never	15.5556	primary school	normal	Bihaiprimary school	35
Baoan district	Grade 5	girl	the Han nationality	11	no	Master's or PhD	University / junior college / higher vocational college	yes	5	1-3 times per month	15.3061	primary school	normal	Bihaiprimary school	38
Baoan district	Grade 5	girl	the Han nationality	11	no	University / junior college / higher vocational college	High school / technical secondary school / vocational high school / technical school	yes	5	1-2 times per week	15.6956	primary school	normal	Bihaiprimary school	33
Baoan district	Grade 5	girl	the Han nationality	11	no	University / junior college / higher vocational college	High school / technical secondary school / vocational high school / technical school	yes	5	3 or more times per week	17.5853	primary school	normal	Bihaiprimary school	50
Baoan district	Grade 5	girl	the Han nationality	11	no	University / junior college / higher vocational college	University / junior college / higher vocational college	yes	3	1-2 times per week	16.8663	primary school	normal	Bihaiprimary school	49
Baoan district	Grade 5	girl	the Han nationality	11	no	University / junior college / higher vocational college	University / junior college / higher vocational college	yes	2	1-3 times per month	16.4444	primary school	normal	Bihaiprimary school	32
Baoan district	Grade 5	girl	Other ethnic groups	10	yes	University / junior college / higher vocational college	University / junior college / higher vocational college	yes	5	1-3 times per month	18.6667	primary school	overweight	Bihaiprimary school	33
Baoan district	Grade 5	girl	the Han nationality	10	no	University / junior college / higher vocational college	University / junior college / higher vocational college	yes	6	1-2 times per week	17.8506	primary school	normal	Bihaiprimary school	44
Baoan district	Grade 5	girl	the Han nationality	11	yes	University / junior college / higher vocational college	University / junior college / higher vocational college	yes	5	never	17.2584	primary school	normal	Bihaiprimary school	37
Baoan district	Grade 5	girl	the Han nationality	11	yes	High school / technical secondary school / vocational high school / technical school	University / junior college / higher vocational college	yes	2	1-2 times per week	15.1796	primary school	normal	Bihaiprimary school	32
Baoan district	Grade 5	girl	the Han nationality	12	no	High school / technical secondary school / vocational high school / technical school	University / junior college / higher vocational college	yes	4	1-2 times per week	17.3333	primary school	normal	Bihaiprimary school	31
Baoan district	Grade 5	girl	the Han nationality	10	no	University / junior college / higher vocational college	University / junior college / higher vocational college	yes	7	never	17.7515	primary school	normal	Bihaiprimary school	25
Baoan district	Grade 5	girl	the Han nationality	11	no	University / junior college / higher vocational college	University / junior college / higher vocational college	yes	5	never	17.2248	primary school	normal	Bihaiprimary school	18
Baoan district	Grade 5	girl	the Han nationality	10	no	University / junior college / higher vocational college	University / junior college / higher vocational college	yes	4	1-2 times per week	18.1787	primary school	normal	Bihaiprimary school	48
Baoan district	Grade 5	girl	the Han nationality	11	yes	University / junior college / higher vocational college	University / junior college / higher vocational college	yes	5	never	17.2584	primary school	normal	Bihaiprimary school	36
Baoan district	Grade 5	girl	the Han nationality	10	no	University / junior college / higher vocational college	University / junior college / higher vocational college	yes	8	1-3 times per month	20	primary school	overweight	Bihaiprimary school	21
Baoan district	Grade 5	girl	the Han nationality	11	no	University / junior college / higher vocational college	University / junior college / higher vocational college	yes	5	never	16.3265	primary school	normal	Bihaiprimary school	33
Baoan district	Grade 5	girl	the Han nationality	11	no	University / junior college / higher vocational college	High school / technical secondary school / vocational high school / technical school	yes	5	never	17.1158	primary school	normal	Bihaiprimary school	39
Baoan district	Grade 5	girl	the Han nationality	12	yes	University / junior college / higher vocational college	University / junior college / higher vocational college	yes	5	1-3 times per month	16	primary school	normal	Bihaiprimary school	50
Baoan district	Grade 5	girl	the Han nationality	12	no	Middle school and below (including junior high school)	Middle school and below (including junior high school)	yes	5	never	15.5223	primary school	normal	Bihaiprimary school	24
Baoan district	Grade 5	girl	the Han nationality	10	no	Middle school and below (including junior high school)	Middle school and below (including junior high school)	yes	4	1-3 times per month	17.4818	primary school	normal	Bihaiprimary school	28
Baoan district	Grade 5	girl	the Han nationality	11	no	University / junior college / higher vocational college	University / junior college / higher vocational college	yes	5	never	17.3484	primary school	normal	Bihaiprimary school	50
Baoan district	Grade 5	girl	the Han nationality	10	no	University / junior college / higher vocational college	University / junior college / higher vocational college	yes	7	never	19.0677	primary school	overweight	Bihaiprimary school	46
Baoan district	Grade 5	girl	the Han nationality	10	no	University / junior college / higher vocational college	High school / technical secondary school / vocational high school / technical school	yes	7	3 or more times per week	14.5243	primary school	normal	Bihaiprimary school	35
Baoan district	Grade 5	girl	the Han nationality	10	yes	University / junior college / higher vocational college	High school / technical secondary school / vocational high school / technical school	yes	5	never	16.8919	primary school	normal	Bihaiprimary school	27
Baoan district	Grade 5	girl	the Han nationality	11	no	Master's or PhD	Master's or PhD	yes	8	3 or more times per week	20.0288	primary school	overweight	Bihaiprimary school	37
Baoan district	Grade 5	girl	the Han nationality	11	no	High school / technical secondary school / vocational high school / technical school	University / junior college / higher vocational college	yes	5	never	16.4609	primary school	normal	Bihaiprimary school	30
Baoan district	Grade 5	girl	the Han nationality	11	no	University / junior college / higher vocational college	University / junior college / higher vocational college	yes	5	3 or more times per week	15.3787	primary school	normal	Bihaiprimary school	30
Baoan district	Grade 5	girl	the Han nationality	11	yes	Master's or PhD	University / junior college / higher vocational college	yes	5	1-2 times per week	14.9844	primary school	normal	Bihaiprimary school	34
Baoan district	Grade 5	girl	the Han nationality	11	no	University / junior college / higher vocational college	University / junior college / higher vocational college	yes	6	1-2 times per week	21.6206	primary school	overweight	Bihaiprimary school	44
Baoan district	Grade 5	girl	the Han nationality	12	no	University / junior college / higher vocational college	University / junior college / higher vocational college	yes	7	1-3 times per month	22.2656	primary school	overweight	Bihaiprimary school	28
Baoan district	Grade 5	girl	the Han nationality	10	no	University / junior college / higher vocational college	University / junior college / higher vocational college	yes	5	never	21.4844	primary school	obese	Bihaiprimary school	44
Baoan district	Grade 5	girl	the Han nationality	11	no	High school / technical secondary school / vocational high school / technical school	University / junior college / higher vocational college	yes	3	never	23.4375	primary school	obese	Bihaiprimary school	30
Baoan district	Grade 5	girl	the Han nationality	12	yes	High school / technical secondary school / vocational high school / technical school	University / junior college / higher vocational college	yes	3	1-3 times per month	33.3205	primary school	obese	Bihaiprimary school	38
Baoan district	Grade 5	girl	the Han nationality	11	no	High school / technical secondary school / vocational high school / technical school	University / junior college / higher vocational college	yes	5	1-2 times per week	40.2696	primary school	obese	Bihaiprimary school	36
Baoan district	Grade 5	girl	the Han nationality	11	no	High school / technical secondary school / vocational high school / technical school	High school / technical secondary school / vocational high school / technical school	yes	7	3 or more times per week	28.7641	primary school	obese	Bihaiprimary school	46
Baoan district	Grade 5	girl	the Han nationality	10	yes	University / junior college / higher vocational college	University / junior college / higher vocational college	yes	7	1-2 times per week	36.3108	primary school	obese	Bihaiprimary school	47
Baoan district	Grade 5	girl	the Han nationality	10	no	University / junior college / higher vocational college	High school / technical secondary school / vocational high school / technical school	yes	6	never	28.3632	primary school	obese	Bihaiprimary school	49
Baoan district	Grade 5	girl	the Han nationality	11	yes	University / junior college / higher vocational college	High school / technical secondary school / vocational high school / technical school	yes	7	1-3 times per month	38.6327	primary school	obese	Bihaiprimary school	43
Baoan district	Grade 5	girl	the Han nationality	11	no	University / junior college / higher vocational college	University / junior college / higher vocational college	yes	6	1-3 times per month	35.0862	primary school	obese	Bihaiprimary school	46
Baoan district	Grade 5	girl	the Han nationality	11	no	University / junior college / higher vocational college	University / junior college / higher vocational college	yes	4	never	30.9156	primary school	obese	Bihaiprimary school	30
Baoan district	Grade 5	girl	Other ethnic groups	12	no	University / junior college / higher vocational college	University / junior college / higher vocational college	yes	5	3 or more times per week	35.1534	primary school	obese	Bihaiprimary school	38
Baoan district	Grade 5	girl	the Han nationality	11	no	University / junior college / higher vocational college	High school / technical secondary school / vocational high school / technical school	yes	7	1-3 times per month	38.4468	primary school	obese	Bihaiprimary school	49
Baoan district	Grade 5	girl	the Han nationality	12	no	Middle school and below (including junior high school)	Middle school and below (including junior high school)	yes	1	1-3 times per month	37.461	primary school	obese	Bihaiprimary school	48
Baoan district	Grade 5	girl	the Han nationality	11	no	University / junior college / higher vocational college	University / junior college / higher vocational college	yes	7	never	20.3125	primary school	overweight	Bihaiprimary school	32
Baoan district	Grade 5	girl	the Han nationality	11	yes	Master's or PhD	University / junior college / higher vocational college	yes	6	never	18.9069	primary school	normal	Bihaiprimary school	42
Baoan district	Grade 5	girl	the Han nationality	12	no	University / junior college / higher vocational college	University / junior college / higher vocational college	yes	5	1-2 times per week	14.2222	primary school	normal	Bihaiprimary school	40
Baoan district	Grade 5	girl	the Han nationality	12	yes	University / junior college / higher vocational college	University / junior college / higher vocational college	yes	6	1-3 times per month	16.0231	primary school	normal	Bihaiprimary school	42
Baoan district	Grade 5	girl	the Han nationality	11	yes	University / junior college / higher vocational college	University / junior college / higher vocational college	yes	5	never	24.4444	primary school	obese	Bihaiprimary school	47
Baoan district	Grade 5	girl	Other ethnic groups	11	no	University / junior college / higher vocational college	University / junior college / higher vocational college	yes	7	1-2 times per week	20.2395	primary school	overweight	Bihaiprimary school	43
Baoan district	Grade 5	girl	the Han nationality	11	no	University / junior college / higher vocational college	University / junior college / higher vocational college	yes	4	1-2 times per week	15.6791	primary school	normal	Bihaiprimary school	38
Baoan district	Grade 5	girl	the Han nationality	11	no	University / junior college / higher vocational college	University / junior college / higher vocational college	yes	5	1-3 times per month	19.5006	primary school	normal	Bihaiprimary school	37
Baoan district	Grade 5	girl	the Han nationality	12	no	High school / technical secondary school / vocational high school / technical school	High school / technical secondary school / vocational high school / technical school	yes	4	never	16.6267	primary school	normal	Bihaiprimary school	42
Baoan district	Grade 5	girl	the Han nationality	12	no	High school / technical secondary school / vocational high school / technical school	High school / technical secondary school / vocational high school / technical school	yes	6	never	19.025	primary school	normal	Bihaiprimary school	49
Baoan district	Grade 5	girl	the Han nationality	11	yes	University / junior college / higher vocational college	University / junior college / higher vocational college	yes	7	1-2 times per week	15.4321	primary school	normal	Bihaiprimary school	38
Baoan district	Grade 5	girl	the Han nationality	11	no	University / junior college / higher vocational college	High school / technical secondary school / vocational high school / technical school	yes	5	1-2 times per week	19.2277	primary school	normal	Bihaiprimary school	50
Baoan district	Grade 5	girl	the Han nationality	11	no	University / junior college / higher vocational college	University / junior college / higher vocational college	yes	5	1-3 times per month	13.366	primary school	normal	Bihaiprimary school	40
Baoan district	Grade 5	girl	the Han nationality	11	yes	University / junior college / higher vocational college	University / junior college / higher vocational college	yes	5	1-2 times per week	11.87	primary school	normal	Bihaiprimary school	44
Baoan district	Grade 5	girl	the Han nationality	11	yes	University / junior college / higher vocational college	High school / technical secondary school / vocational high school / technical school	yes	7	1-2 times per week	15.6226	primary school	normal	Bihaiprimary school	43
Baoan district	Grade 6	boy	the Han nationality	11	yes	University / junior college / higher vocational college	University / junior college / higher vocational college	yes	5	1-3 times per month	20.1951	primary school	overweight	Bihaiprimary school	34
Baoan district	Grade 6	boy	the Han nationality	12	no	Master's or PhD	University / junior college / higher vocational college	yes	6	1-2 times per week	15.9439	primary school	normal	Bihaiprimary school	50
Baoan district	Grade 6	boy	the Han nationality	11	no	University / junior college / higher vocational college	University / junior college / higher vocational college	yes	4	1-2 times per week	16.0145	primary school	normal	Bihaiprimary school	44
Baoan district	Grade 6	boy	the Han nationality	12	no	Master's or PhD	Master's or PhD	yes	8	never	23.2438	primary school	overweight	Bihaiprimary school	50
Baoan district	Grade 6	boy	the Han nationality	12	no	Master's or PhD	University / junior college / higher vocational college	yes	8	1-2 times per week	22.0317	primary school	overweight	Bihaiprimary school	39
Baoan district	Grade 6	boy	the Han nationality	11	no	don't know	don't know	yes	5	never	27.2763	primary school	obese	Bihaiprimary school	40
Baoan district	Grade 6	boy	the Han nationality	12	no	University / junior college / higher vocational college	High school / technical secondary school / vocational high school / technical school	yes	6	1-2 times per week	13.8831	primary school	normal	Bihaiprimary school	41
Baoan district	Grade 6	boy	the Han nationality	11	no	University / junior college / higher vocational college	University / junior college / higher vocational college	yes	5	1-3 times per month	13.6926	primary school	normal	Bihaiprimary school	30
Baoan district	Grade 6	boy	the Han nationality	12	no	High school / technical secondary school / vocational high school / technical school	High school / technical secondary school / vocational high school / technical school	yes	5	1-2 times per week	15.8169	primary school	normal	Bihaiprimary school	40
Baoan district	Grade 6	boy	the Han nationality	11	no	University / junior college / higher vocational college	University / junior college / higher vocational college	yes	6	1-2 times per week	16.5988	primary school	normal	Bihaiprimary school	35
Baoan district	Grade 6	boy	the Han nationality	11	no	High school / technical secondary school / vocational high school / technical school	High school / technical secondary school / vocational high school / technical school	yes	7	3 or more times per week	18.2615	primary school	normal	Bihaiprimary school	48
Baoan district	Grade 6	boy	the Han nationality	12	yes	Master's or PhD	University / junior college / higher vocational college	no	5	1-3 times per month	20.202	primary school	normal	Bihaiprimary school	36
Baoan district	Grade 6	boy	the Han nationality	11	no	University / junior college / higher vocational college	University / junior college / higher vocational college	yes	4	never	17.3604	primary school	normal	Bihaiprimary school	48
Baoan district	Grade 6	boy	the Han nationality	13	no	High school / technical secondary school / vocational high school / technical school	High school / technical secondary school / vocational high school / technical school	yes	3	1-3 times per month	17.6309	primary school	normal	Bihaiprimary school	36
Baoan district	Grade 6	boy	the Han nationality	12	yes	University / junior college / higher vocational college	University / junior college / higher vocational college	yes	6	1-3 times per month	15.8169	primary school	normal	Bihaiprimary school	35
Baoan district	Grade 6	boy	the Han nationality	12	no	University / junior college / higher vocational college	Middle school and below (including junior high school)	yes	5	1-3 times per month	17.898	primary school	normal	Bihaiprimary school	38
Baoan district	Grade 6	boy	Other ethnic groups	12	yes	University / junior college / higher vocational college	University / junior college / higher vocational college	yes	5	1-2 times per week	17.5981	primary school	normal	Bihaiprimary school	46
Baoan district	Grade 6	boy	the Han nationality	12	no	University / junior college / higher vocational college	University / junior college / higher vocational college	yes	7	3 or more times per week	20.8117	primary school	overweight	Bihaiprimary school	40
Baoan district	Grade 6	boy	the Han nationality	13	no	High school / technical secondary school / vocational high school / technical school	High school / technical secondary school / vocational high school / technical school	yes	6	never	18.1312	primary school	normal	Bihaiprimary school	43
Baoan district	Grade 6	boy	the Han nationality	11	no	University / junior college / higher vocational college	University / junior college / higher vocational college	yes	5	never	15.9788	primary school	normal	Bihaiprimary school	42
Baoan district	Grade 6	boy	the Han nationality	12	no	High school / technical secondary school / vocational high school / technical school	Middle school and below (including junior high school)	yes	3	1-2 times per week	19.0311	primary school	normal	Bihaiprimary school	35
Baoan district	Grade 6	boy	Other ethnic groups	12	no	University / junior college / higher vocational college	University / junior college / higher vocational college	yes	2	1-3 times per month	20.1746	primary school	normal	Bihaiprimary school	48
Baoan district	Grade 6	boy	the Han nationality	12	no	University / junior college / higher vocational college	University / junior college / higher vocational college	yes	2	1-3 times per month	18.5529	primary school	normal	Bihaiprimary school	33
Baoan district	Grade 6	boy	the Han nationality	12	yes	University / junior college / higher vocational college	University / junior college / higher vocational college	yes	3	never	17.4818	primary school	normal	Bihaiprimary school	31
Baoan district	Grade 6	boy	the Han nationality	12	no	Middle school and below (including junior high school)	Middle school and below (including junior high school)	yes	3	never	18.2615	primary school	normal	Bihaiprimary school	24
Baoan district	Grade 6	boy	the Han nationality	11	no	Middle school and below (including junior high school)	Middle school and below (including junior high school)	yes	3	1-3 times per month	18.4911	primary school	normal	Bihaiprimary school	38
Baoan district	Grade 6	boy	the Han nationality	12	no	University / junior college / higher vocational college	University / junior college / higher vocational college	yes	5	3 or more times per week	18.1312	primary school	normal	Bihaiprimary school	39
Baoan district	Grade 6	boy	the Han nationality	12	no	High school / technical secondary school / vocational high school / technical school	High school / technical secondary school / vocational high school / technical school	yes	5	1-3 times per month	17.5781	primary school	normal	Bihaiprimary school	32
Baoan district	Grade 6	boy	the Han nationality	12	no	University / junior college / higher vocational college	University / junior college / higher vocational college	yes	3	1-2 times per week	21.7865	primary school	overweight	Bihaiprimary school	35
Baoan district	Grade 6	boy	the Han nationality	12	no	University / junior college / higher vocational college	University / junior college / higher vocational college	yes	3	never	15.4321	primary school	normal	Bihaiprimary school	26
Baoan district	Grade 6	boy	the Han nationality	12	yes	University / junior college / higher vocational college	University / junior college / higher vocational college	yes	5	3 or more times per week	21.0937	primary school	overweight	Bihaiprimary school	39
Baoan district	Grade 6	boy	the Han nationality	12	no	High school / technical secondary school / vocational high school / technical school	High school / technical secondary school / vocational high school / technical school	yes	5	1-3 times per month	19.4771	primary school	normal	Bihaiprimary school	36
Baoan district	Grade 6	boy	the Han nationality	11	yes	University / junior college / higher vocational college	University / junior college / higher vocational college	no	6	never	15.5556	primary school	normal	Bihaiprimary school	37
Baoan district	Grade 6	boy	the Han nationality	12	no	High school / technical secondary school / vocational high school / technical school	University / junior college / higher vocational college	yes	6	3 or more times per week	16.8889	primary school	normal	Bihaiprimary school	49
Baoan district	Grade 6	boy	the Han nationality	12	no	High school / technical secondary school / vocational high school / technical school	High school / technical secondary school / vocational high school / technical school	yes	5	1-2 times per week	18.7328	primary school	normal	Bihaiprimary school	40
Baoan district	Grade 6	boy	the Han nationality	12	no	High school / technical secondary school / vocational high school / technical school	High school / technical secondary school / vocational high school / technical school	yes	2	1-3 times per month	16.6493	primary school	normal	Bihaiprimary school	27
Baoan district	Grade 6	boy	the Han nationality	11	no	University / junior college / higher vocational college	University / junior college / higher vocational college	yes	5	never	17.3333	primary school	normal	Bihaiprimary school	46
Baoan district	Grade 6	boy	the Han nationality	12	yes	High school / technical secondary school / vocational high school / technical school	High school / technical secondary school / vocational high school / technical school	yes	5	never	18.3673	primary school	normal	Bihaiprimary school	49
Baoan district	Grade 6	boy	the Han nationality	11	no	University / junior college / higher vocational college	University / junior college / higher vocational college	yes	7	never	16.8802	primary school	normal	Bihaiprimary school	27
Baoan district	Grade 6	boy	the Han nationality	11	yes	University / junior college / higher vocational college	University / junior college / higher vocational college	yes	9	1-2 times per week	16.8242	primary school	normal	Bihaiprimary school	40
Baoan district	Grade 6	boy	the Han nationality	12	no	Middle school and below (including junior high school)	Middle school and below (including junior high school)	yes	5	1-3 times per month	18.2222	primary school	normal	Bihaiprimary school	46
Baoan district	Grade 6	boy	the Han nationality	11	no	University / junior college / higher vocational college	University / junior college / higher vocational college	yes	7	1-2 times per week	16.3265	primary school	normal	Bihaiprimary school	50
Baoan district	Grade 6	boy	the Han nationality	11	no	University / junior college / higher vocational college	University / junior college / higher vocational college	yes	5	never	20.8117	primary school	overweight	Bihaiprimary school	36
Baoan district	Grade 6	boy	the Han nationality	12	no	University / junior college / higher vocational college	Master's or PhD	yes	7	never	16	primary school	normal	Bihaiprimary school	35
Baoan district	Grade 6	boy	the Han nationality	12	yes	High school / technical secondary school / vocational high school / technical school	Middle school and below (including junior high school)	yes	8	never	19.433	primary school	normal	Bihaiprimary school	36
Baoan district	Grade 6	boy	the Han nationality	11	no	University / junior college / higher vocational college	University / junior college / higher vocational college	yes	5	1-2 times per week	15.8169	primary school	normal	Bihaiprimary school	23
Baoan district	Grade 6	boy	the Han nationality	13	yes	University / junior college / higher vocational college	Middle school and below (including junior high school)	yes	4	1-2 times per week	22.9854	primary school	overweight	Bihaiprimary school	10
Baoan district	Grade 6	boy	the Han nationality	11	yes	University / junior college / higher vocational college	Master's or PhD	no	8	1-3 times per month	23.9224	primary school	obese	Bihaiprimary school	38
Baoan district	Grade 6	boy	the Han nationality	12	no	don't know	don't know	yes	5	never	21.9671	primary school	overweight	Bihaiprimary school	40
Baoan district	Grade 6	boy	the Han nationality	12	yes	Master's or PhD	University / junior college / higher vocational college	yes	5	1-2 times per week	22.6562	primary school	overweight	Bihaiprimary school	50
Baoan district	Grade 6	boy	the Han nationality	12	yes	University / junior college / higher vocational college	University / junior college / higher vocational college	yes	5	1-3 times per month	24.4444	primary school	obese	Bihaiprimary school	29
Baoan district	Grade 6	boy	the Han nationality	11	no	Middle school and below (including junior high school)	High school / technical secondary school / vocational high school / technical school	yes	5	never	23.8751	primary school	obese	Bihaiprimary school	34
Baoan district	Grade 6	boy	the Han nationality	12	no	University / junior college / higher vocational college	University / junior college / higher vocational college	yes	1	1-3 times per month	44.6266	primary school	obese	Bihaiprimary school	50
Baoan district	Grade 6	boy	the Han nationality	12	yes	Middle school and below (including junior high school)	Middle school and below (including junior high school)	yes	4	never	41.7867	primary school	obese	Bihaiprimary school	32
Baoan district	Grade 6	boy	the Han nationality	11	yes	University / junior college / higher vocational college	University / junior college / higher vocational college	yes	5	never	25.4291	primary school	obese	Bihaiprimary school	46
Baoan district	Grade 6	boy	the Han nationality	11	no	High school / technical secondary school / vocational high school / technical school	University / junior college / higher vocational college	yes	4	never	30.9156	primary school	obese	Bihaiprimary school	26
Baoan district	Grade 6	boy	the Han nationality	12	yes	University / junior college / higher vocational college	University / junior college / higher vocational college	yes	5	never	26.2507	primary school	obese	Bihaiprimary school	44
Baoan district	Grade 6	boy	Other ethnic groups	12	yes	Middle school and below (including junior high school)	University / junior college / higher vocational college	yes	4	never	35.7068	primary school	obese	Bihaiprimary school	35
Baoan district	Grade 6	boy	the Han nationality	12	no	University / junior college / higher vocational college	High school / technical secondary school / vocational high school / technical school	yes	6	never	31.1634	primary school	obese	Bihaiprimary school	48
Baoan district	Grade 6	boy	the Han nationality	12	no	don't know	don't know	yes	5	1-3 times per month	36.5798	primary school	obese	Bihaiprimary school	37
Baoan district	Grade 6	boy	the Han nationality	12	no	University / junior college / higher vocational college	University / junior college / higher vocational college	yes	8	1-3 times per month	25.4767	primary school	obese	Bihaiprimary school	34
Baoan district	Grade 6	boy	the Han nationality	12	yes	High school / technical secondary school / vocational high school / technical school	High school / technical secondary school / vocational high school / technical school	yes	5	1-2 times per week	33.7325	primary school	obese	Bihaiprimary school	13
Baoan district	Grade 6	boy	the Han nationality	12	no	University / junior college / higher vocational college	High school / technical secondary school / vocational high school / technical school	yes	7	1-2 times per week	34.6746	primary school	obese	Bihaiprimary school	49
Baoan district	Grade 6	boy	the Han nationality	11	no	High school / technical secondary school / vocational high school / technical school	University / junior college / higher vocational college	yes	7	1-3 times per month	40.8588	primary school	obese	Bihaiprimary school	37
Baoan district	Grade 6	boy	the Han nationality	13	yes	University / junior college / higher vocational college	High school / technical secondary school / vocational high school / technical school	yes	4	never	28.2284	primary school	obese	Bihaiprimary school	47
Baoan district	Grade 6	boy	the Han nationality	12	no	Middle school and below (including junior high school)	Middle school and below (including junior high school)	yes	8	1-2 times per week	25.1532	primary school	obese	Bihaiprimary school	40
Baoan district	Grade 6	boy	the Han nationality	12	no	Master's or PhD	University / junior college / higher vocational college	yes	8	never	34.6021	primary school	obese	Bihaiprimary school	21
Baoan district	Grade 6	boy	the Han nationality	12	no	High school / technical secondary school / vocational high school / technical school	University / junior college / higher vocational college	yes	2	1-3 times per month	42.9687	primary school	obese	Bihaiprimary school	30
Baoan district	Grade 6	boy	the Han nationality	12	no	University / junior college / higher vocational college	University / junior college / higher vocational college	yes	6	1-3 times per month	42.1121	primary school	obese	Bihaiprimary school	31
Baoan district	Grade 6	boy	Other ethnic groups	11	no	High school / technical secondary school / vocational high school / technical school	University / junior college / higher vocational college	yes	10	1-3 times per month	20.8247	primary school	overweight	Bihaiprimary school	50
Baoan district	Grade 6	boy	the Han nationality	12	no	University / junior college / higher vocational college	University / junior college / higher vocational college	yes	7	never	17.1875	primary school	normal	Bihaiprimary school	42
Baoan district	Grade 6	boy	Other ethnic groups	12	yes	University / junior college / higher vocational college	University / junior college / higher vocational college	yes	5	1-2 times per week	17.5981	primary school	normal	Bihaiprimary school	30
Baoan district	Grade 6	boy	the Han nationality	12	no	University / junior college / higher vocational college	Middle school and below (including junior high school)	yes	4	never	21.4844	primary school	overweight	Bihaiprimary school	49
Baoan district	Grade 6	boy	the Han nationality	11	no	High school / technical secondary school / vocational high school / technical school	University / junior college / higher vocational college	yes	7	never	19.91	primary school	normal	Bihaiprimary school	50
Baoan district	Grade 6	boy	the Han nationality	12	no	Master's or PhD	University / junior college / higher vocational college	yes	6	3 or more times per week	20.061	primary school	normal	Bihaiprimary school	50
Baoan district	Grade 6	boy	the Han nationality	12	yes	University / junior college / higher vocational college	High school / technical secondary school / vocational high school / technical school	yes	5	3 or more times per week	19.6052	primary school	normal	Bihaiprimary school	44
Baoan district	Grade 6	boy	the Han nationality	12	no	University / junior college / higher vocational college	University / junior college / higher vocational college	yes	8	1-3 times per month	17.313	primary school	normal	Bihaiprimary school	30
Baoan district	Grade 6	boy	the Han nationality	12	no	Master's or PhD	University / junior college / higher vocational college	yes	6	3 or more times per week	22.0386	primary school	overweight	Bihaiprimary school	45
Baoan district	Grade 6	boy	the Han nationality	11	no	University / junior college / higher vocational college	University / junior college / higher vocational college	yes	6	never	22.0522	primary school	overweight	Bihaiprimary school	50
Baoan district	Grade 6	boy	the Han nationality	12	no	University / junior college / higher vocational college	University / junior college / higher vocational college	yes	5	never	23.3355	primary school	overweight	Bihaiprimary school	40
Baoan district	Grade 6	boy	the Han nationality	12	no	Middle school and below (including junior high school)	Middle school and below (including junior high school)	yes	6	1-3 times per month	37.5776	primary school	obese	Bihaiprimary school	42
Baoan district	Grade 6	boy	the Han nationality	12	no	High school / technical secondary school / vocational high school / technical school	University / junior college / higher vocational college	yes	5	1-2 times per week	25.9645	primary school	obese	Bihaiprimary school	48
Baoan district	Grade 6	boy	the Han nationality	12	yes	University / junior college / higher vocational college	High school / technical secondary school / vocational high school / technical school	yes	6	1-2 times per week	26.079	primary school	obese	Bihaiprimary school	39
Baoan district	Grade 6	boy	the Han nationality	11	no	University / junior college / higher vocational college	University / junior college / higher vocational college	yes	3	never	18.5108	primary school	normal	Bihaiprimary school	37
Baoan district	Grade 6	boy	the Han nationality	12	no	University / junior college / higher vocational college	University / junior college / higher vocational college	yes	6	never	20.9321	primary school	overweight	Bihaiprimary school	46
Baoan district	Grade 6	boy	the Han nationality	12	yes	High school / technical secondary school / vocational high school / technical school	High school / technical secondary school / vocational high school / technical school	yes	5	3 or more times per week	17.313	primary school	normal	Bihaiprimary school	42
Baoan district	Grade 6	boy	Other ethnic groups	11	no	University / junior college / higher vocational college	High school / technical secondary school / vocational high school / technical school	yes	5	1-2 times per week	34.626	primary school	obese	Bihaiprimary school	40
Baoan district	Grade 6	boy	the Han nationality	12	no	University / junior college / higher vocational college	University / junior college / higher vocational college	yes	6	1-2 times per week	18.6667	primary school	normal	Bihaiprimary school	39
Baoan district	Grade 6	boy	the Han nationality	11	no	University / junior college / higher vocational college	University / junior college / higher vocational college	yes	5	never	13.1573	primary school	normal	Bihaiprimary school	44
Baoan district	Grade 6	boy	the Han nationality	12	no	University / junior college / higher vocational college	High school / technical secondary school / vocational high school / technical school	yes	9	never	18.6667	primary school	normal	Bihaiprimary school	40
Baoan district	Grade 6	boy	Other ethnic groups	12	no	High school / technical secondary school / vocational high school / technical school	University / junior college / higher vocational college	yes	6	never	12.8156	primary school	normal	Bihaiprimary school	30
Baoan district	Grade 6	boy	the Han nationality	12	no	University / junior college / higher vocational college	High school / technical secondary school / vocational high school / technical school	yes	6	never	14.2687	primary school	normal	Bihaiprimary school	10
Baoan district	Grade 6	boy	the Han nationality	12	no	University / junior college / higher vocational college	University / junior college / higher vocational college	yes	3	1-2 times per week	16.8789	primary school	normal	Bihaiprimary school	38
Baoan district	Grade 6	boy	the Han nationality	13	no	University / junior college / higher vocational college	University / junior college / higher vocational college	yes	7	never	20.0288	primary school	normal	Bihaiprimary school	30
Baoan district	Grade 6	boy	the Han nationality	11	no	don't know	don't know	yes	7	3 or more times per week	26.6667	primary school	obese	Bihaiprimary school	50
Baoan district	Grade 6	girl	the Han nationality	12	no	Master's or PhD	University / junior college / higher vocational college	yes	7	never	14.5682	primary school	normal	Bihaiprimary school	28
Baoan district	Grade 6	girl	the Han nationality	12	no	University / junior college / higher vocational college	University / junior college / higher vocational college	yes	7	never	18.5493	primary school	normal	Bihaiprimary school	44
Baoan district	Grade 6	girl	the Han nationality	12	yes	University / junior college / higher vocational college	University / junior college / higher vocational college	yes	5	never	18.0802	primary school	normal	Bihaiprimary school	44
Baoan district	Grade 6	girl	the Han nationality	11	no	Middle school and below (including junior high school)	High school / technical secondary school / vocational high school / technical school	yes	4	1-2 times per week	14.8642	primary school	normal	Bihaiprimary school	30
Baoan district	Grade 6	girl	the Han nationality	12	no	University / junior college / higher vocational college	University / junior college / higher vocational college	yes	4	never	25.7117	primary school	obese	Bihaiprimary school	29
Baoan district	Grade 6	girl	the Han nationality	12	no	High school / technical secondary school / vocational high school / technical school	Middle school and below (including junior high school)	yes	5	never	19.8347	primary school	normal	Bihaiprimary school	49
Baoan district	Grade 6	girl	the Han nationality	12	no	High school / technical secondary school / vocational high school / technical school	High school / technical secondary school / vocational high school / technical school	yes	7	never	13.67	primary school	normal	Bihaiprimary school	46
Baoan district	Grade 6	girl	the Han nationality	11	no	University / junior college / higher vocational college	University / junior college / higher vocational college	yes	6	never	12.487	primary school	normal	Bihaiprimary school	34
Baoan district	Grade 6	girl	the Han nationality	12	no	University / junior college / higher vocational college	University / junior college / higher vocational college	yes	3	3 or more times per week	16.1712	primary school	normal	Bihaiprimary school	30
Baoan district	Grade 6	girl	the Han nationality	12	no	University / junior college / higher vocational college	University / junior college / higher vocational college	yes	7	never	18.3655	primary school	normal	Bihaiprimary school	50
Baoan district	Grade 6	girl	the Han nationality	12	no	University / junior college / higher vocational college	High school / technical secondary school / vocational high school / technical school	yes	8	never	17.313	primary school	normal	Bihaiprimary school	35
Baoan district	Grade 6	girl	the Han nationality	12	no	University / junior college / higher vocational college	University / junior college / higher vocational college	yes	7	3 or more times per week	16.5607	primary school	normal	Bihaiprimary school	30
Baoan district	Grade 6	girl	the Han nationality	12	no	University / junior college / higher vocational college	University / junior college / higher vocational college	yes	5	never	16	primary school	normal	Bihaiprimary school	30
Baoan district	Grade 6	girl	the Han nationality	11	no	University / junior college / higher vocational college	University / junior college / higher vocational college	yes	6	never	20.7967	primary school	overweight	Bihaiprimary school	41
Baoan district	Grade 6	girl	the Han nationality	12	no	High school / technical secondary school / vocational high school / technical school	High school / technical secondary school / vocational high school / technical school	yes	6	3 or more times per week	20.4444	primary school	normal	Bihaiprimary school	50
Baoan district	Grade 6	girl	the Han nationality	11	no	High school / technical secondary school / vocational high school / technical school	High school / technical secondary school / vocational high school / technical school	yes	7	1-3 times per month	18.0802	primary school	normal	Bihaiprimary school	40
Baoan district	Grade 6	girl	the Han nationality	13	no	University / junior college / higher vocational college	University / junior college / higher vocational college	yes	6	1-2 times per week	20.5457	primary school	normal	Bihaiprimary school	37
Baoan district	Grade 6	girl	the Han nationality	12	no	High school / technical secondary school / vocational high school / technical school	High school / technical secondary school / vocational high school / technical school	yes	4	1-3 times per month	15.9144	primary school	normal	Bihaiprimary school	30
Baoan district	Grade 6	girl	the Han nationality	12	yes	University / junior college / higher vocational college	Master's or PhD	yes	5	3 or more times per week	17.5431	primary school	normal	Bihaiprimary school	36
Baoan district	Grade 6	girl	the Han nationality	12	yes	University / junior college / higher vocational college	University / junior college / higher vocational college	yes	5	1-2 times per week	17.805	primary school	normal	Bihaiprimary school	35
Baoan district	Grade 6	girl	the Han nationality	13	no	Middle school and below (including junior high school)	Middle school and below (including junior high school)	yes	5	1-3 times per month	18.7305	primary school	normal	Bihaiprimary school	24
Baoan district	Grade 6	girl	the Han nationality	13	no	University / junior college / higher vocational college	High school / technical secondary school / vocational high school / technical school	yes	5	never	19.4771	primary school	normal	Bihaiprimary school	35
Baoan district	Grade 6	girl	the Han nationality	11	no	University / junior college / higher vocational college	University / junior college / higher vocational college	yes	5	1-3 times per month	19.052	primary school	normal	Bihaiprimary school	30
Baoan district	Grade 6	girl	the Han nationality	12	no	University / junior college / higher vocational college	University / junior college / higher vocational college	no	7	never	17.1029	primary school	normal	Bihaiprimary school	32
Baoan district	Grade 6	girl	the Han nationality	12	no	High school / technical secondary school / vocational high school / technical school	High school / technical secondary school / vocational high school / technical school	yes	8	never	16.4354	primary school	normal	Bihaiprimary school	31
Baoan district	Grade 6	girl	the Han nationality	12	no	University / junior college / higher vocational college	University / junior college / higher vocational college	yes	5	1-3 times per month	19.5006	primary school	normal	Bihaiprimary school	30
Baoan district	Grade 6	girl	Other ethnic groups	13	yes	University / junior college / higher vocational college	University / junior college / higher vocational college	yes	5	1-2 times per week	15.6147	primary school	normal	Bihaiprimary school	29
Baoan district	Grade 6	girl	the Han nationality	12	no	don't know	don't know	yes	6	1-3 times per month	19.1512	primary school	normal	Bihaiprimary school	32
Baoan district	Grade 6	girl	the Han nationality	11	no	University / junior college / higher vocational college	University / junior college / higher vocational college	yes	6	1-3 times per month	17.313	primary school	normal	Bihaiprimary school	40
Baoan district	Grade 6	girl	the Han nationality	12	no	University / junior college / higher vocational college	University / junior college / higher vocational college	yes	9	3 or more times per week	17.313	primary school	normal	Bihaiprimary school	50
Baoan district	Grade 6	girl	the Han nationality	12	no	High school / technical secondary school / vocational high school / technical school	University / junior college / higher vocational college	yes	3	never	17.5278	primary school	normal	Bihaiprimary school	29
Baoan district	Grade 6	girl	the Han nationality	12	yes	University / junior college / higher vocational college	University / junior college / higher vocational college	no	7	1-2 times per week	19.1467	primary school	normal	Bihaiprimary school	50
Baoan district	Grade 6	girl	the Han nationality	12	no	University / junior college / higher vocational college	High school / technical secondary school / vocational high school / technical school	yes	6	1-3 times per month	16.0231	primary school	normal	Bihaiprimary school	33
Baoan district	Grade 6	girl	the Han nationality	11	no	Master's or PhD	University / junior college / higher vocational college	yes	7	3 or more times per week	18.026	primary school	normal	Bihaiprimary school	46
Baoan district	Grade 6	girl	the Han nationality	12	yes	University / junior college / higher vocational college	University / junior college / higher vocational college	yes	7	3 or more times per week	16.2331	primary school	normal	Bihaiprimary school	28
Baoan district	Grade 6	girl	the Han nationality	11	no	University / junior college / higher vocational college	University / junior college / higher vocational college	yes	4	1-2 times per week	17.782	primary school	normal	Bihaiprimary school	30
Baoan district	Grade 6	girl	the Han nationality	11	yes	University / junior college / higher vocational college	University / junior college / higher vocational college	yes	5	1-2 times per week	17.0874	primary school	normal	Bihaiprimary school	30
Baoan district	Grade 6	girl	the Han nationality	12	no	University / junior college / higher vocational college	University / junior college / higher vocational college	yes	7	1-3 times per month	21.3599	primary school	overweight	Bihaiprimary school	45
Baoan district	Grade 6	girl	the Han nationality	11	no	University / junior college / higher vocational college	University / junior college / higher vocational college	yes	5	1-3 times per month	23.2335	primary school	obese	Bihaiprimary school	39
Baoan district	Grade 6	girl	the Han nationality	11	no	University / junior college / higher vocational college	University / junior college / higher vocational college	yes	6	never	21.0937	primary school	overweight	Bihaiprimary school	34
Baoan district	Grade 6	girl	the Han nationality	12	no	University / junior college / higher vocational college	University / junior college / higher vocational college	yes	7	1-2 times per week	21.3599	primary school	overweight	Bihaiprimary school	41
Baoan district	Grade 6	girl	the Han nationality	12	no	don't know	don't know	yes	5	1-3 times per month	21.0962	primary school	overweight	Bihaiprimary school	49
Baoan district	Grade 6	girl	the Han nationality	13	no	Middle school and below (including junior high school)	High school / technical secondary school / vocational high school / technical school	yes	5	never	21.6441	primary school	overweight	Bihaiprimary school	29
Baoan district	Grade 6	girl	the Han nationality	11	yes	University / junior college / higher vocational college	University / junior college / higher vocational college	yes	7	never	22.2137	primary school	overweight	Bihaiprimary school	28
Baoan district	Grade 6	girl	the Han nationality	12	no	University / junior college / higher vocational college	High school / technical secondary school / vocational high school / technical school	yes	7	1-3 times per month	29.903	primary school	obese	Bihaiprimary school	33
Baoan district	Grade 6	girl	the Han nationality	12	no	High school / technical secondary school / vocational high school / technical school	Middle school and below (including junior high school)	yes	5	1-2 times per week	35.2955	primary school	obese	Bihaiprimary school	46
Baoan district	Grade 6	girl	the Han nationality	13	no	Master's or PhD	University / junior college / higher vocational college	yes	7	3 or more times per week	24.7676	primary school	overweight	Bihaiprimary school	35
Baoan district	Grade 6	girl	the Han nationality	11	no	don't know	don't know	yes	4	never	35.5556	primary school	obese	Bihaiprimary school	19
Baoan district	Grade 6	girl	the Han nationality	13	no	University / junior college / higher vocational college	University / junior college / higher vocational college	yes	7	never	35.2508	primary school	obese	Bihaiprimary school	26
Baoan district	Grade 6	girl	the Han nationality	12	no	University / junior college / higher vocational college	High school / technical secondary school / vocational high school / technical school	yes	5	3 or more times per week	28.5375	primary school	obese	Bihaiprimary school	26
Baoan district	Grade 6	girl	Other ethnic groups	11	yes	University / junior college / higher vocational college	University / junior college / higher vocational college	yes	5	1-3 times per month	34.9277	primary school	obese	Bihaiprimary school	44
Baoan district	Grade 6	girl	the Han nationality	12	yes	High school / technical secondary school / vocational high school / technical school	University / junior college / higher vocational college	yes	6	1-3 times per month	29.9688	primary school	obese	Bihaiprimary school	50
Baoan district	Grade 6	girl	Other ethnic groups	12	no	University / junior college / higher vocational college	Master's or PhD	yes	7	1-3 times per month	24.977	primary school	obese	Bihaiprimary school	46
Baoan district	Grade 6	girl	the Han nationality	11	yes	University / junior college / higher vocational college	University / junior college / higher vocational college	yes	5	1-2 times per week	14.1519	primary school	normal	Bihaiprimary school	30
Baoan district	Grade 6	girl	the Han nationality	12	no	University / junior college / higher vocational college	University / junior college / higher vocational college	yes	5	1-2 times per week	17.9687	primary school	normal	Bihaiprimary school	27
Baoan district	Grade 6	girl	the Han nationality	12	no	University / junior college / higher vocational college	High school / technical secondary school / vocational high school / technical school	yes	6	never	15.4006	primary school	normal	Bihaiprimary school	21
Baoan district	Grade 6	girl	the Han nationality	12	no	University / junior college / higher vocational college	High school / technical secondary school / vocational high school / technical school	yes	6	1-3 times per month	19.8141	primary school	normal	Bihaiprimary school	34
Baoan district	Grade 6	girl	the Han nationality	12	no	University / junior college / higher vocational college	University / junior college / higher vocational college	yes	6	1-2 times per week	16.4444	primary school	normal	Bihaiprimary school	45
Baoan district	Grade 6	girl	the Han nationality	12	no	University / junior college / higher vocational college	University / junior college / higher vocational college	yes	7	3 or more times per week	26.6667	primary school	obese	Bihaiprimary school	43
Baoan district	Grade 6	girl	the Han nationality	11	no	don't know	don't know	yes	6	1-2 times per week	16.8475	primary school	normal	Bihaiprimary school	23
Baoan district	Grade 6	girl	the Han nationality	12	no	University / junior college / higher vocational college	Middle school and below (including junior high school)	yes	7	3 or more times per week	15.6225	primary school	normal	Bihaiprimary school	47
Baoan district	Grade 6	girl	the Han nationality	11	no	University / junior college / higher vocational college	don't know	yes	5	never	19.5312	primary school	normal	Bihaiprimary school	36
Baoan district	Grade 6	girl	the Han nationality	11	no	don't know	don't know	yes	6	never	14.5682	primary school	normal	Bihaiprimary school	30
Baoan district	Grade 6	girl	Other ethnic groups	11	yes	University / junior college / higher vocational college	University / junior college / higher vocational college	yes	7	never	16.6493	primary school	normal	Bihaiprimary school	38
Baoan district	Grade 6	girl	the Han nationality	12	no	Middle school and below (including junior high school)	University / junior college / higher vocational college	yes	5	1-3 times per month	21.5019	primary school	overweight	Bihaiprimary school	24
Baoan district	Grade 6	girl	the Han nationality	12	no	University / junior college / higher vocational college	University / junior college / higher vocational college	yes	6	1-2 times per week	23.03	primary school	overweight	Bihaiprimary school	50
Baoan district	Grade 6	girl	the Han nationality	11	no	University / junior college / higher vocational college	University / junior college / higher vocational college	yes	6	never	21.0937	primary school	overweight	Bihaiprimary school	17
Baoan district	Grade 6	girl	the Han nationality	12	no	University / junior college / higher vocational college	University / junior college / higher vocational college	yes	4	1-3 times per month	20.1733	primary school	normal	Bihaiprimary school	36
Baoan district	Grade 6	girl	the Han nationality	12	no	University / junior college / higher vocational college	High school / technical secondary school / vocational high school / technical school	yes	6	1-2 times per week	15.6147	primary school	normal	Bihaiprimary school	50
Baoan district	Grade 6	girl	the Han nationality	11	no	University / junior college / higher vocational college	High school / technical secondary school / vocational high school / technical school	yes	6	1-3 times per month	16.8919	primary school	normal	Bihaiprimary school	27
Baoan district	Grade 6	girl	the Han nationality	12	yes	University / junior college / higher vocational college	University / junior college / higher vocational college	yes	8	never	18.2615	primary school	normal	Bihaiprimary school	50
Baoan district	Grade 6	girl	the Han nationality	12	no	University / junior college / higher vocational college	University / junior college / higher vocational college	yes	8	1-3 times per month	17.313	primary school	normal	Bihaiprimary school	37
Baoan district	Grade 6	girl	the Han nationality	13	no	High school / technical secondary school / vocational high school / technical school	High school / technical secondary school / vocational high school / technical school	yes	5	never	16.2177	primary school	normal	Bihaiprimary school	29
Baoan district	Grade 6	girl	the Han nationality	12	no	University / junior college / higher vocational college	University / junior college / higher vocational college	yes	6	1-3 times per month	15.6147	primary school	normal	Bihaiprimary school	35
Baoan district	Grade 6	girl	the Han nationality	13	no	University / junior college / higher vocational college	University / junior college / higher vocational college	yes	2	1-3 times per month	17.8465	primary school	normal	Bihaiprimary school	30
Baoan district	Grade 6	girl	the Han nationality	12	no	University / junior college / higher vocational college	High school / technical secondary school / vocational high school / technical school	yes	4	never	17.8506	primary school	normal	Bihaiprimary school	38
Baoan district	Grade 6	girl	the Han nationality	11	no	High school / technical secondary school / vocational high school / technical school	University / junior college / higher vocational college	yes	4	never	20.5457	primary school	overweight	Bihaiprimary school	40
Baoan district	Grade 6	girl	the Han nationality	11	no	Master's or PhD	University / junior college / higher vocational college	yes	6	never	18.369	primary school	normal	Bihaiprimary school	39
Nanshan distrct	Grade 5	boy	the Han nationality	12	no	High school / technical secondary school / vocational high school / technical school	High school / technical secondary school / vocational high school / technical school	yes	5	never	18.2615	primary school	normal	Binhaiprimary school	46
Nanshan distrct	Grade 5	boy	the Han nationality	10	no	High school / technical secondary school / vocational high school / technical school	High school / technical secondary school / vocational high school / technical school	yes	1	3 or more times per week	15.8079	primary school	normal	Binhaiprimary school	21
Nanshan distrct	Grade 5	boy	the Han nationality	12	yes	don't know	don't know	no	10	never	15.6013	primary school	normal	Binhaiprimary school	22
Nanshan distrct	Grade 5	boy	the Han nationality	10	yes	Master's or PhD	Master's or PhD	yes	8	1-2 times per week	18.1955	primary school	normal	Binhaiprimary school	10
Nanshan distrct	Grade 5	boy	the Han nationality	12	no	Master's or PhD	Master's or PhD	yes	10	never	22.8624	primary school	overweight	Binhaiprimary school	10
Nanshan distrct	Grade 5	boy	the Han nationality	10	no	Master's or PhD	Master's or PhD	yes	5	never	29.0698	primary school	obese	Binhaiprimary school	22
Nanshan distrct	Grade 5	boy	the Han nationality	10	yes	University / junior college / higher vocational college	University / junior college / higher vocational college	yes	6	1-3 times per month	36.523	primary school	obese	Binhaiprimary school	36
Nanshan distrct	Grade 5	boy	the Han nationality	10	no	High school / technical secondary school / vocational high school / technical school	Middle school and below (including junior high school)	yes	6	1-3 times per month	14.7959	primary school	normal	Binhaiprimary school	35
Nanshan distrct	Grade 5	boy	the Han nationality	11	no	University / junior college / higher vocational college	University / junior college / higher vocational college	yes	3	never	16.8887	primary school	normal	Binhaiprimary school	23
Nanshan distrct	Grade 5	boy	the Han nationality	12	no	University / junior college / higher vocational college	University / junior college / higher vocational college	yes	7	3 or more times per week	26.0262	primary school	obese	Binhaiprimary school	45
Nanshan distrct	Grade 5	boy	the Han nationality	11	yes	High school / technical secondary school / vocational high school / technical school	University / junior college / higher vocational college	yes	4	3 or more times per week	19.9219	primary school	normal	Binhaiprimary school	30
Nanshan distrct	Grade 5	boy	the Han nationality	11	yes	University / junior college / higher vocational college	University / junior college / higher vocational college	yes	8	1-2 times per week	19.2894	primary school	normal	Binhaiprimary school	50
Nanshan distrct	Grade 5	boy	the Han nationality	10	yes	Master's or PhD	Master's or PhD	yes	8	3 or more times per week	11.2608	primary school	normal	Binhaiprimary school	13
Nanshan distrct	Grade 5	boy	the Han nationality	11	no	Master's or PhD	University / junior college / higher vocational college	yes	6	1-2 times per week	13.3175	primary school	normal	Binhaiprimary school	20
Nanshan distrct	Grade 5	boy	the Han nationality	10	no	University / junior college / higher vocational college	High school / technical secondary school / vocational high school / technical school	yes	5	3 or more times per week	14.2687	primary school	normal	Binhaiprimary school	50
Nanshan distrct	Grade 5	boy	the Han nationality	11	no	University / junior college / higher vocational college	University / junior college / higher vocational college	yes	2	1-2 times per week	17.8571	primary school	normal	Binhaiprimary school	42
Nanshan distrct	Grade 5	boy	the Han nationality	10	yes	University / junior college / higher vocational college	University / junior college / higher vocational college	yes	7	1-3 times per month	19.7035	primary school	overweight	Binhaiprimary school	34
Nanshan distrct	Grade 5	boy	the Han nationality	12	yes	University / junior college / higher vocational college	University / junior college / higher vocational college	yes	5	3 or more times per week	16.4444	primary school	normal	Binhaiprimary school	20
Nanshan distrct	Grade 5	boy	the Han nationality	10	no	University / junior college / higher vocational college	University / junior college / higher vocational college	yes	10	3 or more times per week	21.0937	primary school	overweight	Binhaiprimary school	50
Nanshan distrct	Grade 5	boy	the Han nationality	11	yes	Master's or PhD	Master's or PhD	yes	3	1-2 times per week	19.0443	primary school	normal	Binhaiprimary school	30
Nanshan distrct	Grade 5	boy	the Han nationality	10	yes	Master's or PhD	Master's or PhD	yes	7	1-3 times per month	20	primary school	overweight	Binhaiprimary school	36
Nanshan distrct	Grade 5	boy	the Han nationality	11	no	University / junior college / higher vocational college	University / junior college / higher vocational college	yes	5	3 or more times per week	18.7305	primary school	normal	Binhaiprimary school	47
Nanshan distrct	Grade 5	boy	the Han nationality	11	no	Master's or PhD	Master's or PhD	yes	8	1-3 times per month	19.6506	primary school	normal	Binhaiprimary school	22
Nanshan distrct	Grade 5	boy	the Han nationality	11	no	University / junior college / higher vocational college	University / junior college / higher vocational college	yes	4	3 or more times per week	16.1354	primary school	normal	Binhaiprimary school	25
Nanshan distrct	Grade 5	boy	the Han nationality	10	no	Master's or PhD	Master's or PhD	yes	7	1-3 times per month	16.6468	primary school	normal	Binhaiprimary school	39
Nanshan distrct	Grade 5	boy	the Han nationality	11	yes	University / junior college / higher vocational college	High school / technical secondary school / vocational high school / technical school	no	5	never	20.5442	primary school	overweight	Binhaiprimary school	29
Nanshan distrct	Grade 5	boy	Other ethnic groups	11	no	don't know	don't know	yes	6	never	15.9788	primary school	normal	Binhaiprimary school	30
Nanshan distrct	Grade 5	boy	the Han nationality	10	yes	University / junior college / higher vocational college	University / junior college / higher vocational college	no	4	never	14.348	primary school	normal	Binhaiprimary school	26
Nanshan distrct	Grade 5	boy	the Han nationality	11	no	don't know	High school / technical secondary school / vocational high school / technical school	no	8	1-3 times per month	18.2222	primary school	normal	Binhaiprimary school	12
Nanshan distrct	Grade 5	boy	Other ethnic groups	11	no	Master's or PhD	Master's or PhD	no	9	1-2 times per week	17.0088	primary school	normal	Binhaiprimary school	21
Longgang District	Grade 5	boy	the Han nationality	11	no	University / junior college / higher vocational college	University / junior college / higher vocational college	yes	8	never	18.5108	primary school	normal	Binhaiprimary school	50
Nanshan distrct	Grade 5	boy	the Han nationality	11	yes	Master's or PhD	Master's or PhD	yes	5	never	23.4375	primary school	obese	Binhaiprimary school	30
Nanshan distrct	Grade 5	boy	the Han nationality	12	no	University / junior college / higher vocational college	University / junior college / higher vocational college	yes	5	never	22.0317	primary school	overweight	Binhaiprimary school	38
Nanshan distrct	Grade 5	boy	the Han nationality	11	yes	University / junior college / higher vocational college	University / junior college / higher vocational college	no	6	never	28.8889	primary school	obese	Binhaiprimary school	29
Nanshan distrct	Grade 5	boy	the Han nationality	11	no	Master's or PhD	University / junior college / higher vocational college	yes	7	1-2 times per week	35.5556	primary school	obese	Binhaiprimary school	42
Nanshan distrct	Grade 5	boy	the Han nationality	11	yes	don't know	don't know	yes	5	never	22.6757	primary school	overweight	Binhaiprimary school	32
Nanshan distrct	Grade 5	boy	the Han nationality	11	no	University / junior college / higher vocational college	University / junior college / higher vocational college	yes	5	3 or more times per week	43.7045	primary school	obese	Binhaiprimary school	42
Nanshan distrct	Grade 5	boy	the Han nationality	11	no	University / junior college / higher vocational college	University / junior college / higher vocational college	yes	5	1-2 times per week	15.0368	primary school	normal	Binhaiprimary school	48
Nanshan distrct	Grade 5	boy	the Han nationality	12	no	Master's or PhD	University / junior college / higher vocational college	yes	3	1-3 times per month	25.5296	primary school	obese	Binhaiprimary school	36
Nanshan distrct	Grade 5	boy	the Han nationality	10	no	Master's or PhD	Master's or PhD	yes	5	1-3 times per month	36.0519	primary school	obese	Binhaiprimary school	50
Nanshan distrct	Grade 5	boy	the Han nationality	10	no	don't know	don't know	yes	7	1-3 times per month	22.3674	primary school	obese	Binhaiprimary school	42
Nanshan distrct	Grade 5	boy	the Han nationality	12	no	don't know	don't know	yes	5	never	40.404	primary school	obese	Binhaiprimary school	19
Nanshan distrct	Grade 5	girl	the Han nationality	10	no	don't know	don't know	yes	3	never	21.1257	primary school	overweight	Binhaiprimary school	44
Nanshan distrct	Grade 5	girl	the Han nationality	11	yes	University / junior college / higher vocational college	High school / technical secondary school / vocational high school / technical school	yes	4	1-2 times per week	14.6667	primary school	normal	Binhaiprimary school	35
Nanshan distrct	Grade 5	girl	the Han nationality	11	no	Master's or PhD	Master's or PhD	yes	7	3 or more times per week	35.1111	primary school	obese	Binhaiprimary school	44
Nanshan distrct	Grade 5	girl	the Han nationality	10	no	University / junior college / higher vocational college	University / junior college / higher vocational college	yes	5	never	18.6667	primary school	overweight	Binhaiprimary school	50
Nanshan distrct	Grade 5	girl	the Han nationality	11	no	Master's or PhD	University / junior college / higher vocational college	yes	8	1-3 times per month	16.6335	primary school	normal	Binhaiprimary school	34
Nanshan distrct	Grade 5	girl	the Han nationality	10	no	Master's or PhD	University / junior college / higher vocational college	yes	7	1-3 times per month	16.1377	primary school	normal	Binhaiprimary school	50
Nanshan distrct	Grade 5	girl	the Han nationality	10	no	University / junior college / higher vocational college	University / junior college / higher vocational college	yes	5	1-3 times per month	16.0958	primary school	normal	Binhaiprimary school	42
Nanshan distrct	Grade 5	girl	the Han nationality	11	no	University / junior college / higher vocational college	High school / technical secondary school / vocational high school / technical school	yes	4	never	40.261	primary school	obese	Binhaiprimary school	30
Nanshan distrct	Grade 5	girl	the Han nationality	11	no	don't know	don't know	no	6	never	32.8892	primary school	obese	Binhaiprimary school	19
Nanshan distrct	Grade 5	girl	the Han nationality	10	no	Master's or PhD	Master's or PhD	yes	4	1-2 times per week	17.1225	primary school	normal	Binhaiprimary school	45
Nanshan distrct	Grade 5	girl	the Han nationality	11	no	don't know	don't know	yes	6	1-3 times per month	17.7778	primary school	normal	Binhaiprimary school	20
Nanshan distrct	Grade 5	girl	the Han nationality	11	no	Middle school and below (including junior high school)	University / junior college / higher vocational college	yes	5	never	17.3134	primary school	normal	Binhaiprimary school	43
Nanshan distrct	Grade 5	girl	the Han nationality	11	no	High school / technical secondary school / vocational high school / technical school	University / junior college / higher vocational college	yes	9	1-3 times per month	13.8831	primary school	normal	Binhaiprimary school	25
Nanshan distrct	Grade 5	girl	the Han nationality	11	yes	University / junior college / higher vocational college	High school / technical secondary school / vocational high school / technical school	no	5	1-2 times per week	37.7778	primary school	obese	Binhaiprimary school	31
Nanshan distrct	Grade 5	girl	the Han nationality	11	no	don't know	don't know	yes	7	1-3 times per month	13.3333	primary school	normal	Binhaiprimary school	41
Nanshan distrct	Grade 5	girl	the Han nationality	11	yes	University / junior college / higher vocational college	University / junior college / higher vocational college	yes	7	3 or more times per week	13.4176	primary school	normal	Binhaiprimary school	20
Nanshan distrct	Grade 5	girl	the Han nationality	12	no	High school / technical secondary school / vocational high school / technical school	High school / technical secondary school / vocational high school / technical school	yes	6	1-3 times per month	14.1527	primary school	normal	Binhaiprimary school	47
Nanshan distrct	Grade 5	girl	the Han nationality	11	no	University / junior college / higher vocational college	High school / technical secondary school / vocational high school / technical school	yes	7	never	20.0499	primary school	overweight	Binhaiprimary school	40
Nanshan distrct	Grade 5	girl	the Han nationality	10	no	University / junior college / higher vocational college	High school / technical secondary school / vocational high school / technical school	yes	5	1-2 times per week	15.8169	primary school	normal	Binhaiprimary school	34
Nanshan distrct	Grade 5	girl	the Han nationality	11	no	University / junior college / higher vocational college	Master's or PhD	yes	9	3 or more times per week	15.8221	primary school	normal	Binhaiprimary school	41
Nanshan distrct	Grade 5	girl	the Han nationality	11	no	Master's or PhD	Master's or PhD	yes	5	1-3 times per month	17.5431	primary school	normal	Binhaiprimary school	31
Nanshan distrct	Grade 5	girl	the Han nationality	11	no	Master's or PhD	Master's or PhD	yes	8	1-2 times per week	19.4771	primary school	normal	Binhaiprimary school	30
Nanshan distrct	Grade 5	girl	the Han nationality	11	no	High school / technical secondary school / vocational high school / technical school	University / junior college / higher vocational college	yes	7	1-2 times per week	17.0096	primary school	normal	Binhaiprimary school	41
Nanshan distrct	Grade 5	girl	the Han nationality	12	no	University / junior college / higher vocational college	University / junior college / higher vocational college	yes	8	1-3 times per month	17.7778	primary school	normal	Binhaiprimary school	10
Nanshan distrct	Grade 5	girl	the Han nationality	10	no	University / junior college / higher vocational college	University / junior college / higher vocational college	yes	9	1-2 times per week	20.1746	primary school	overweight	Binhaiprimary school	41
Nanshan distrct	Grade 5	girl	the Han nationality	11	no	Master's or PhD	University / junior college / higher vocational college	yes	7	1-2 times per week	21.9076	primary school	overweight	Binhaiprimary school	35
Nanshan distrct	Grade 5	girl	the Han nationality	12	no	University / junior college / higher vocational college	Middle school and below (including junior high school)	yes	3	never	30.0801	primary school	obese	Binhaiprimary school	42
Nanshan distrct	Grade 5	girl	the Han nationality	11	no	University / junior college / higher vocational college	University / junior college / higher vocational college	yes	5	1-2 times per week	19.1111	primary school	normal	Binhaiprimary school	30
Nanshan distrct	Grade 5	girl	the Han nationality	11	yes	High school / technical secondary school / vocational high school / technical school	University / junior college / higher vocational college	yes	6	1-3 times per month	17.7778	primary school	normal	Binhaiprimary school	30
Nanshan distrct	Grade 5	girl	the Han nationality	11	yes	University / junior college / higher vocational college	High school / technical secondary school / vocational high school / technical school	yes	5	never	23.1111	primary school	obese	Binhaiprimary school	17
Nanshan distrct	Grade 5	girl	the Han nationality	10	no	don't know	don't know	yes	8	1-3 times per month	15.8163	primary school	normal	Binhaiprimary school	37
Nanshan distrct	Grade 5	girl	the Han nationality	11	no	University / junior college / higher vocational college	University / junior college / higher vocational college	yes	6	3 or more times per week	17.2248	primary school	normal	Binhaiprimary school	31
Nanshan distrct	Grade 5	girl	the Han nationality	10	yes	don't know	don't know	yes	4	1-3 times per month	13.6719	primary school	normal	Binhaiprimary school	30
Nanshan distrct	Grade 5	girl	the Han nationality	10	no	University / junior college / higher vocational college	University / junior college / higher vocational college	yes	5	1-3 times per month	16.4444	primary school	normal	Binhaiprimary school	10
Nanshan distrct	Grade 5	girl	the Han nationality	11	no	High school / technical secondary school / vocational high school / technical school	High school / technical secondary school / vocational high school / technical school	yes	5	1-2 times per week	11.9024	primary school	normal	Binhaiprimary school	41
Nanshan distrct	Grade 5	girl	the Han nationality	11	no	University / junior college / higher vocational college	University / junior college / higher vocational college	yes	5	1-2 times per week	17.313	primary school	normal	Binhaiprimary school	30
Nanshan distrct	Grade 5	girl	the Han nationality	11	yes	University / junior college / higher vocational college	High school / technical secondary school / vocational high school / technical school	yes	6	1-2 times per week	24.7325	primary school	obese	Binhaiprimary school	42
Nanshan distrct	Grade 5	girl	the Han nationality	12	yes	University / junior college / higher vocational college	University / junior college / higher vocational college	yes	5	never	19.0443	primary school	normal	Binhaiprimary school	25
Nanshan distrct	Grade 5	girl	the Han nationality	11	no	University / junior college / higher vocational college	Master's or PhD	yes	9	1-2 times per week	14.7929	primary school	normal	Binhaiprimary school	47
Nanshan distrct	Grade 5	girl	the Han nationality	10	no	High school / technical secondary school / vocational high school / technical school	don't know	yes	5	1-2 times per week	37.3333	primary school	obese	Binhaiprimary school	17
Nanshan distrct	Grade 6	boy	the Han nationality	12	yes	University / junior college / higher vocational college	University / junior college / higher vocational college	yes	8	1-2 times per week	22.6562	primary school	overweight	Binhaiprimary school	38
Luohu district	Grade 6	boy	the Han nationality	11	no	High school / technical secondary school / vocational high school / technical school	High school / technical secondary school / vocational high school / technical school	yes	3	never	16	primary school	normal	Binhaiprimary school	50
Nanshan distrct	Grade 6	boy	the Han nationality	11	yes	University / junior college / higher vocational college	don't know	yes	5	1-3 times per month	20.8117	primary school	overweight	Binhaiprimary school	50
Nanshan distrct	Grade 6	boy	the Han nationality	12	yes	High school / technical secondary school / vocational high school / technical school	University / junior college / higher vocational college	yes	8	1-2 times per week	15.7888	primary school	normal	Binhaiprimary school	50
Nanshan distrct	Grade 6	boy	the Han nationality	11	yes	Master's or PhD	University / junior college / higher vocational college	yes	10	1-2 times per week	24.4444	primary school	obese	Binhaiprimary school	50
Nanshan distrct	Grade 6	boy	the Han nationality	12	no	Master's or PhD	Master's or PhD	yes	7	never	21.6413	primary school	overweight	Binhaiprimary school	48
Nanshan distrct	Grade 6	boy	the Han nationality	11	yes	High school / technical secondary school / vocational high school / technical school	High school / technical secondary school / vocational high school / technical school	yes	5	1-2 times per week	19.433	primary school	normal	Binhaiprimary school	50
Nanshan distrct	Grade 6	boy	the Han nationality	12	no	University / junior college / higher vocational college	University / junior college / higher vocational college	yes	10	1-2 times per week	19.3962	primary school	normal	Binhaiprimary school	42
Nanshan distrct	Grade 6	boy	the Han nationality	12	no	University / junior college / higher vocational college	University / junior college / higher vocational college	no	4	never	15.5709	primary school	normal	Binhaiprimary school	50
Nanshan distrct	Grade 6	boy	the Han nationality	11	yes	University / junior college / higher vocational college	High school / technical secondary school / vocational high school / technical school	yes	5	never	24.3141	primary school	obese	Binhaiprimary school	41
Nanshan distrct	Grade 6	boy	the Han nationality	11	no	University / junior college / higher vocational college	University / junior college / higher vocational college	no	5	never	28.2284	primary school	obese	Binhaiprimary school	40
Nanshan distrct	Grade 6	boy	Other ethnic groups	12	yes	University / junior college / higher vocational college	University / junior college / higher vocational college	yes	8	3 or more times per week	17.1468	primary school	normal	Binhaiprimary school	50
Nanshan distrct	Grade 6	boy	the Han nationality	12	no	High school / technical secondary school / vocational high school / technical school	High school / technical secondary school / vocational high school / technical school	yes	7	1-2 times per week	22.0386	primary school	overweight	Binhaiprimary school	30
Nanshan distrct	Grade 6	boy	the Han nationality	12	yes	University / junior college / higher vocational college	University / junior college / higher vocational college	no	5	1-2 times per week	27.0552	primary school	obese	Binhaiprimary school	47
Nanshan distrct	Grade 6	boy	the Han nationality	12	no	High school / technical secondary school / vocational high school / technical school	High school / technical secondary school / vocational high school / technical school	yes	5	1-2 times per week	17.6309	primary school	normal	Binhaiprimary school	14
Nanshan distrct	Grade 6	boy	the Han nationality	12	yes	High school / technical secondary school / vocational high school / technical school	High school / technical secondary school / vocational high school / technical school	yes	9	1-3 times per month	15.4006	primary school	normal	Binhaiprimary school	50
Nanshan distrct	Grade 6	boy	the Han nationality	12	no	Master's or PhD	Master's or PhD	yes	8	3 or more times per week	19.257	primary school	normal	Binhaiprimary school	35
Nanshan distrct	Grade 6	boy	the Han nationality	12	yes	University / junior college / higher vocational college	University / junior college / higher vocational college	yes	5	1-2 times per week	19.7777	primary school	normal	Binhaiprimary school	29
Nanshan distrct	Grade 6	boy	the Han nationality	13	no	University / junior college / higher vocational college	Middle school and below (including junior high school)	yes	5	never	23.4224	primary school	overweight	Binhaiprimary school	10
Nanshan distrct	Grade 6	boy	the Han nationality	10	no	University / junior college / higher vocational college	High school / technical secondary school / vocational high school / technical school	yes	4	1-3 times per month	13.9853	primary school	normal	Binhaiprimary school	35
Nanshan distrct	Grade 6	boy	the Han nationality	13	no	don't know	don't know	yes	5	never	14.3024	primary school	normal	Binhaiprimary school	40
Nanshan distrct	Grade 6	boy	the Han nationality	12	no	University / junior college / higher vocational college	University / junior college / higher vocational college	yes	4	1-2 times per week	21.4536	primary school	overweight	Binhaiprimary school	42
Nanshan distrct	Grade 6	boy	the Han nationality	13	no	High school / technical secondary school / vocational high school / technical school	University / junior college / higher vocational college	yes	5	3 or more times per week	21.1073	primary school	normal	Binhaiprimary school	48
[truncated: 65,625 more rows]
